# Supplementary material for: (N-Butyl-N-phenyl­dithio­carbamato-κS)triphenyl­tin(IV)
Source: Acta Crystallogr Sect E Struct Rep Online. 2011 Apr 7;67(Pt 5):m555–6. doi: 10.1107/S1600536811012426 (PMC3089335; doi:10.1107/S1600536811012426)
Supplement: Supplementary file 1 [file e-67-0m555-sup1.cif]

##############################################################################
#                                                                            #
# This CIF contains the data in a paper accepted for publication in          #
# Acta Crystallographica Section E. It conforms to the requirements of       #
# Notes for Authors for Acta Crystallographica Section E, and has been       #
# peer reviewed under the auspices of the IUCr Commission on Journals.       #
#                                                                            #
# Full details of the Crystallographic Information File format               #
# are given in the paper "The Crystallographic Information File (CIF):       #
# a New Standard Archive File for Crystallography" by S. R. Hall, F. H.      #
# Allen and I. D. Brown [Acta Cryst. (1991), A47, 655-685].                  #
#                                                                            #
# The current version of the core CIF dictionary is obtainable from          #
# ftp://ftp.iucr.org/pub/cif_core.dic.                                       #
#                                                                            #
# Software is freely available for graphical display of the structure(s)     #
# in this CIF. For information consult the CIF software page                 #
# http://www.iucr.org/resources/cif/software.                                #
#                                                                            #
# This file may be used for bona fide research purposes within the           #
# scientific community so long as proper attribution is given to the journal # 
# article from which it was obtained.                                        #
#                                                                            #
##############################################################################
data_global
_audit_creation_method     SHELXL-97
_journal_date_recd_electronic     2011-04-03
_journal_date_accepted     2011-04-04
_journal_name_full     'Acta Crystallographica, Section E'
_journal_year     2011
_journal_volume     67
_journal_issue      5
_journal_page_first     m555
_journal_page_last     m556
_journal_paper_category     QM
_journal_coeditor_code     HB5836
_publ_contact_author_name     ' Edward RT Tiekink '
_publ_contact_author_address
;
Department of Chemistry, University of Malaya,
50603 Kuala Lumpur, Malaysia
;
_publ_contact_author_email
;
edward.tiekink@gmail.com
;
_publ_contact_author_fax     ' +60 3 7967 4193 '
_publ_contact_author_phone     ' +60 3 7967 6775 '
_publ_section_title
;
(<i>N</i>-Butyl-<i>N</i>-phenyldithiocarbamato-\k<i>S</i>)triphenyltin(IV)
;
loop_
    _publ_author_name
    _publ_author_footnote
    _publ_author_address
    'Nurul Farahana Kamaludin' .
;
     Environmental Health Programme,
     Faculty of Allied Health Sciences,
     Universiti Kebangsaan Malaysia,
     Jalan Raja Muda Aziz, 50300 Kuala Lumpur, Malaysia
;
    'Baba, Ibrahim'
;
Additional correspondence author, e-mail: aibi@ukm.my.
;
;
     School of Chemical Sciences and Food Technology
     Faculty of Science and Technology
     Universiti Kebangsaan Malaysia
     43600 Bangi
     Malaysia
;
    'Normah Awang' .
;
     Environmental Health Programme,
     Faculty of Allied Health Sciences,
     Universiti Kebangsaan Malaysia,
     Jalan Raja Muda Aziz, 50300 Kuala Lumpur, Malaysia
;
    'Mohamed Tahir, Mohamed Ibrahim' .
;
     Department  of Chemistry
     Universiti Putra Malaysia
     43400 Serdang
     Malaysia
;
    'Tiekink, Edward R. T.' .
;
Department of Chemistry, University of Malaya,
50603 Kuala Lumpur, Malaysia
;
data_I
_audit_creation_method     SHELXL-97
_chemical_name_systematic
;
(<i>N</i>-Butyl-<i>N</i>-phenyldithiocarbamato-\k<i>S</i>)triphenyltin(IV)
;
_chemical_name_common     ?
_chemical_formula_moiety     'C29 H29 N S2 Sn'
_chemical_formula_sum     'C29 H29 N S2 Sn'
_chemical_formula_iupac     '[Sn (C6 H5)3 (C11 H14 N S2)]'
_chemical_formula_weight     574.34
_chemical_melting_point     ?
_symmetry_cell_setting     monoclinic
_symmetry_space_group_name_H-M     'P 21/n'
_symmetry_space_group_name_Hall     '-P 2yn'
loop_
    _symmetry_equiv_pos_as_xyz
    'x, y, z'
    '-x+1/2, y+1/2, -z+1/2'
    '-x, -y, -z'
    'x-1/2, -y-1/2, z-1/2'
_cell_length_a     10.04880(10)
_cell_length_b     18.0008(2)
_cell_length_c     15.2054(2)
_cell_angle_alpha     90
_cell_angle_beta     102.4420(10)
_cell_angle_gamma     90
_cell_volume     2685.85(5)
_cell_formula_units_Z     4
_cell_measurement_reflns_used     18395
_cell_measurement_theta_min     2
_cell_measurement_theta_max     29
_cell_measurement_temperature     150(2)
_exptl_crystal_description     'prism'
_exptl_crystal_colour     'colourless'
_exptl_crystal_size_max     0.24
_exptl_crystal_size_mid     0.22
_exptl_crystal_size_min     0.10
_exptl_crystal_density_diffrn     1.420
_exptl_crystal_density_meas     ?
_exptl_crystal_density_method     'not measured'
_exptl_crystal_F_000     1168
_exptl_absorpt_coefficient_mu     1.124
_exptl_absorpt_correction_type     multi-scan
_exptl_absorpt_process_details     '(CrysAlis PRO; Oxford Diffraction, 2010)'
_exptl_absorpt_correction_T_min     0.781
_exptl_absorpt_correction_T_max     0.894
_exptl_special_details
;
;
_diffrn_ambient_temperature     150(2)
_diffrn_radiation_type     MoK\a
_diffrn_radiation_wavelength     0.71073
_diffrn_radiation_source     'fine-focus sealed tube'
_diffrn_radiation_monochromator     graphite
_diffrn_measurement_device_type     'Oxford Diffraction Xcaliber Eos Gemini'
_diffrn_measurement_method     \w
_diffrn_detector_area_resol_mean     16.1952
_diffrn_reflns_number     34109
_diffrn_reflns_av_R_equivalents     0.044
_diffrn_reflns_av_sigmaI/netI     0.028
_diffrn_reflns_theta_min     2.2
_diffrn_reflns_theta_max     27.5
_diffrn_reflns_theta_full     27.5
_diffrn_measured_fraction_theta_max     0.991
_diffrn_measured_fraction_theta_full     0.991
_diffrn_reflns_limit_h_min     -13
_diffrn_reflns_limit_h_max     13
_diffrn_reflns_limit_k_min     -23
_diffrn_reflns_limit_k_max     23
_diffrn_reflns_limit_l_min     -19
_diffrn_reflns_limit_l_max     19
_diffrn_standards_number     0
_diffrn_standards_interval_count     0
_diffrn_standards_interval_time     0
_diffrn_standards_decay_%     0
_refine_special_details
;
Refinement of <i>F</i>^2^ against ALL reflections. The weighted <i>R</i>-factor
<i>wR</i> and goodness of fit <i>S</i> are based on <i>F</i>^2^, conventional
<i>R</i>-factors <i>R</i> are based on <i>F</i>, with <i>F</i> set to zero for
negative <i>F</i>^2^. The threshold expression of <i>F</i>^2^ >
2\s(<i>F</i>^2^) is used only for calculating <i>R</i>-factors(gt) <i>etc</i>.
and is not relevant to the choice of reflections for refinement.
<i>R</i>-factors based on <i>F</i>^2^ are statistically about twice as large
as those based on <i>F</i>, and <i>R</i>- factors based on ALL data will be
even larger.
;
_reflns_number_total     6099
_reflns_number_gt     5277
_reflns_threshold_expression     I>2\s(I)
_refine_ls_structure_factor_coef     Fsqd
_refine_ls_matrix_type     full
_refine_ls_R_factor_all     0.031
_refine_ls_R_factor_gt     0.024
_refine_ls_wR_factor_gt     0.056
_refine_ls_wR_factor_ref     0.060
_refine_ls_goodness_of_fit_ref     1.02
_refine_ls_restrained_S_all     1.02
_refine_ls_number_reflns     6099
_refine_ls_number_parameters     299
_refine_ls_number_restraints     0
_refine_ls_hydrogen_treatment     constr
_refine_ls_weighting_scheme     calc
_refine_ls_weighting_details
         'calc w=1/[\s^2^(Fo^2^)+(0.0284P)^2^+0.6995P] where P=(Fo^2^+2Fc^2^)/3'
_atom_sites_solution_hydrogens     geom
_atom_sites_solution_primary     direct
_atom_sites_solution_secondary     difmap
_refine_ls_shift/su_max     0.003
_refine_ls_shift/su_mean     0.000
_refine_diff_density_max     0.49
_refine_diff_density_min     -0.27
_refine_ls_extinction_method     none
_refine_ls_extinction_coef     ?
loop_
    _atom_type_symbol
    _atom_type_description
    _atom_type_scat_dispersion_real
    _atom_type_scat_dispersion_imag
    _atom_type_scat_source
    'C' 'C' 0.0033 0.0016
                         'International Tables Vol C Tables 4.2.6.8 and 6.1.1.4'
    'H' 'H' 0.0000 0.0000
                         'International Tables Vol C Tables 4.2.6.8 and 6.1.1.4'
    'N' 'N' 0.0061 0.0033
                         'International Tables Vol C Tables 4.2.6.8 and 6.1.1.4'
    'S' 'S' 0.1246 0.1234
                         'International Tables Vol C Tables 4.2.6.8 and 6.1.1.4'
    'Sn' 'Sn' -0.6537 1.4246
                         'International Tables Vol C Tables 4.2.6.8 and 6.1.1.4'
_computing_data_collection     'CrysAlis PRO (Oxford Diffraction, 2010)'
_computing_cell_refinement     'CrysAlis PRO (Oxford Diffraction, 2010)'
_computing_data_reduction     'CrysAlis PRO (Oxford Diffraction, 2010)'
_computing_structure_solution     'SHELXS97 (Sheldrick, 2008)'
_computing_structure_refinement     'SHELXL97 (Sheldrick, 2008)'
_computing_molecular_graphics
                      'ORTEP-3 (Farrugia, 1997) and DIAMOND (Brandenburg, 2006)'
_computing_publication_material     'publCIF (Westrip, 2010)'
loop_
    _atom_site_type_symbol
    _atom_site_label
    _atom_site_fract_x
    _atom_site_fract_y
    _atom_site_fract_z
    _atom_site_U_iso_or_equiv
    _atom_site_adp_type
    _atom_site_calc_flag
    _atom_site_refinement_flags
    _atom_site_occupancy
    _atom_site_symmetry_multiplicity
    _atom_site_disorder_assembly
    _atom_site_disorder_group
    Sn Sn 0.636843(12) 0.514323(7) 0.706567(8) 0.02366(5) Uani d . 1 1 . .
    S S1 0.74819(5) 0.56428(3) 0.85614(3) 0.03110(11) Uani d . 1 1 . .
    S S2 0.60687(5) 0.42144(3) 0.87326(3) 0.03087(11) Uani d . 1 1 . .
    N N1 0.72072(18) 0.50776(9) 1.01112(11) 0.0316(4) Uani d . 1 1 . .
    C C1 0.6917(2) 0.49591(10) 0.92221(13) 0.0280(4) Uani d . 1 1 . .
    C C2 0.6806(2) 0.45399(12) 1.07424(13) 0.0366(5) Uani d . 1 1 . .
    H H2A 0.5941 0.4299 1.0445 0.044 Uiso calc R 1 1 . .
    H H2B 0.6642 0.4811 1.1276 0.044 Uiso calc R 1 1 . .
    C C3 0.7875(2) 0.39454(12) 1.10512(14) 0.0392(5) Uani d . 1 1 . .
    H H3A 0.8713 0.4180 1.1404 0.047 Uiso calc R 1 1 . .
    H H3B 0.8106 0.3705 1.0518 0.047 Uiso calc R 1 1 . .
    C C4 0.7378(3) 0.33576(13) 1.16269(15) 0.0471(6) Uani d . 1 1 . .
    H H4A 0.6524 0.3135 1.1280 0.057 Uiso calc R 1 1 . .
    H H4B 0.7172 0.3597 1.2168 0.057 Uiso calc R 1 1 . .
    C C5 0.8423(3) 0.27455(16) 1.19190(19) 0.0671(8) Uani d . 1 1 . .
    H H5A 0.8668 0.2525 1.1386 0.101 Uiso calc R 1 1 . .
    H H5B 0.8035 0.2362 1.2247 0.101 Uiso calc R 1 1 . .
    H H5C 0.9239 0.2955 1.2312 0.101 Uiso calc R 1 1 . .
    C C6 0.7940(2) 0.57343(12) 1.05062(13) 0.0338(5) Uani d . 1 1 . .
    C C7 0.7210(2) 0.63472(12) 1.06800(14) 0.0365(5) Uani d . 1 1 . .
    H H7 0.6242 0.6337 1.0544 0.044 Uiso calc R 1 1 . .
    C C8 0.7902(3) 0.69796(13) 1.10562(15) 0.0442(5) Uani d . 1 1 . .
    H H8 0.7407 0.7403 1.1178 0.053 Uiso calc R 1 1 . .
    C C9 0.9303(3) 0.69916(15) 1.12510(15) 0.0518(6) Uani d . 1 1 . .
    H H9 0.9775 0.7427 1.1498 0.062 Uiso calc R 1 1 . .
    C C10 1.0025(3) 0.63747(16) 1.10886(17) 0.0578(7) Uani d . 1 1 . .
    H H10 1.0993 0.6384 1.1228 0.069 Uiso calc R 1 1 . .
    C C11 0.9344(2) 0.57402(15) 1.07221(15) 0.0485(6) Uani d . 1 1 . .
    H H11 0.9842 0.5312 1.0620 0.058 Uiso calc R 1 1 . .
    C C12 0.71232(19) 0.41209(10) 0.66655(12) 0.0258(4) Uani d . 1 1 . .
    C C13 0.8499(2) 0.40110(12) 0.67362(15) 0.0377(5) Uani d . 1 1 . .
    H H13 0.9118 0.4400 0.6962 0.045 Uiso calc R 1 1 . .
    C C14 0.8999(2) 0.33402(12) 0.64823(16) 0.0442(5) Uani d . 1 1 . .
    H H14 0.9952 0.3274 0.6540 0.053 Uiso calc R 1 1 . .
    C C15 0.8124(3) 0.27783(12) 0.61507(15) 0.0421(5) Uani d . 1 1 . .
    H H15 0.8465 0.2319 0.5986 0.050 Uiso calc R 1 1 . .
    C C16 0.6745(3) 0.28803(12) 0.60564(17) 0.0498(6) Uani d . 1 1 . .
    H H16 0.6132 0.2494 0.5811 0.060 Uiso calc R 1 1 . .
    C C17 0.6240(2) 0.35448(12) 0.63171(15) 0.0404(5) Uani d . 1 1 . .
    H H17 0.5285 0.3607 0.6257 0.048 Uiso calc R 1 1 . .
    C C18 0.41962(19) 0.52313(10) 0.67250(13) 0.0263(4) Uani d . 1 1 . .
    C C19 0.3332(2) 0.47347(11) 0.70304(14) 0.0329(4) Uani d . 1 1 . .
    H H19 0.3709 0.4336 0.7413 0.039 Uiso calc R 1 1 . .
    C C20 0.1932(2) 0.48155(13) 0.67828(17) 0.0439(6) Uani d . 1 1 . .
    H H20 0.1357 0.4477 0.7004 0.053 Uiso calc R 1 1 . .
    C C21 0.1365(2) 0.53874(15) 0.62151(17) 0.0489(6) Uani d . 1 1 . .
    H H21 0.0403 0.5446 0.6052 0.059 Uiso calc R 1 1 . .
    C C22 0.2205(2) 0.58712(13) 0.58878(15) 0.0426(5) Uani d . 1 1 . .
    H H22 0.1819 0.6256 0.5485 0.051 Uiso calc R 1 1 . .
    C C23 0.3614(2) 0.57999(11) 0.61427(13) 0.0328(4) Uani d . 1 1 . .
    H H23 0.4184 0.6140 0.5919 0.039 Uiso calc R 1 1 . .
    C C24 0.71761(18) 0.60219(10) 0.63749(12) 0.0260(4) Uani d . 1 1 . .
    C C25 0.7478(2) 0.59142(12) 0.55345(14) 0.0388(5) Uani d . 1 1 . .
    H H25 0.7282 0.5450 0.5238 0.047 Uiso calc R 1 1 . .
    C C26 0.8063(3) 0.64789(14) 0.51222(16) 0.0510(6) Uani d . 1 1 . .
    H H26 0.8271 0.6395 0.4550 0.061 Uiso calc R 1 1 . .
    C C27 0.8344(2) 0.71606(13) 0.55379(16) 0.0472(6) Uani d . 1 1 . .
    H H27 0.8737 0.7546 0.5252 0.057 Uiso calc R 1 1 . .
    C C28 0.8049(3) 0.72759(12) 0.63682(16) 0.0455(6) Uani d . 1 1 . .
    H H28 0.8242 0.7743 0.6659 0.055 Uiso calc R 1 1 . .
    C C29 0.7472(2) 0.67142(11) 0.67806(14) 0.0383(5) Uani d . 1 1 . .
    H H29 0.7272 0.6802 0.7355 0.046 Uiso calc R 1 1 . .
loop_
    _atom_site_aniso_label
    _atom_site_aniso_U_11
    _atom_site_aniso_U_22
    _atom_site_aniso_U_33
    _atom_site_aniso_U_12
    _atom_site_aniso_U_13
    _atom_site_aniso_U_23
    Sn 0.02646(8) 0.02098(8) 0.02380(8) -0.00103(5) 0.00594(5) -0.00096(5)
    S1 0.0410(3) 0.0271(2) 0.0234(2) -0.0021(2) 0.0029(2) 0.00049(19)
    S2 0.0389(3) 0.0250(2) 0.0299(2) 0.0037(2) 0.0100(2) 0.00173(19)
    N1 0.0396(10) 0.0330(9) 0.0223(8) 0.0080(7) 0.0072(7) 0.0010(7)
    C1 0.0301(10) 0.0281(10) 0.0259(10) 0.0106(8) 0.0061(8) 0.0028(8)
    C2 0.0456(12) 0.0418(12) 0.0253(10) 0.0110(10) 0.0138(9) 0.0053(9)
    C3 0.0446(13) 0.0421(12) 0.0316(11) 0.0116(10) 0.0101(10) 0.0074(9)
    C4 0.0654(16) 0.0486(14) 0.0314(11) 0.0150(12) 0.0196(11) 0.0083(10)
    C5 0.087(2) 0.0596(17) 0.0554(17) 0.0233(16) 0.0181(15) 0.0239(14)
    C6 0.0410(12) 0.0404(12) 0.0194(9) 0.0069(9) 0.0051(8) 0.0001(8)
    C7 0.0408(12) 0.0376(12) 0.0317(11) 0.0069(9) 0.0091(9) 0.0032(9)
    C8 0.0604(15) 0.0376(12) 0.0352(12) 0.0068(11) 0.0111(11) -0.0012(10)
    C9 0.0596(16) 0.0566(15) 0.0342(12) -0.0082(13) -0.0009(11) -0.0076(11)
    C10 0.0419(14) 0.078(2) 0.0483(15) 0.0000(13) -0.0023(12) -0.0180(14)
    C11 0.0415(13) 0.0615(16) 0.0389(13) 0.0146(11) 0.0005(10) -0.0115(11)
    C12 0.0340(10) 0.0218(9) 0.0230(9) -0.0014(8) 0.0090(8) 0.0004(7)
    C13 0.0342(11) 0.0316(11) 0.0468(13) -0.0021(9) 0.0076(10) -0.0081(9)
    C14 0.0435(13) 0.0396(12) 0.0501(14) 0.0115(10) 0.0111(11) -0.0039(11)
    C15 0.0688(16) 0.0272(11) 0.0359(12) 0.0091(11) 0.0238(11) 0.0014(9)
    C16 0.0684(17) 0.0299(12) 0.0554(15) -0.0169(11) 0.0226(13) -0.0156(11)
    C17 0.0415(12) 0.0348(12) 0.0482(13) -0.0096(9) 0.0171(10) -0.0120(10)
    C18 0.0270(9) 0.0280(10) 0.0234(9) 0.0008(7) 0.0046(8) -0.0057(7)
    C19 0.0310(10) 0.0334(11) 0.0344(11) -0.0019(8) 0.0073(9) 0.0015(9)
    C20 0.0322(11) 0.0515(14) 0.0491(14) -0.0063(10) 0.0111(10) -0.0004(11)
    C21 0.0295(11) 0.0597(15) 0.0526(15) 0.0049(11) -0.0017(11) -0.0041(12)
    C22 0.0413(12) 0.0402(12) 0.0402(12) 0.0093(10) -0.0045(10) -0.0001(10)
    C23 0.0393(11) 0.0291(10) 0.0276(10) -0.0006(9) 0.0023(9) -0.0013(8)
    C24 0.0265(9) 0.0249(9) 0.0253(9) -0.0006(7) 0.0025(8) 0.0026(7)
    C25 0.0540(14) 0.0325(11) 0.0312(11) -0.0070(10) 0.0122(10) -0.0023(9)
    C26 0.0723(17) 0.0504(15) 0.0358(12) -0.0063(13) 0.0237(12) 0.0062(11)
    C27 0.0547(14) 0.0398(13) 0.0481(14) -0.0105(11) 0.0131(12) 0.0156(11)
    C28 0.0639(15) 0.0261(11) 0.0432(13) -0.0108(10) 0.0046(12) 0.0037(9)
    C29 0.0588(14) 0.0265(10) 0.0308(11) -0.0036(10) 0.0122(10) -0.0013(8)
_geom_special_details
;
All s.u.'s (except the s.u. in the dihedral angle between two l.s. planes) are
estimated using the full covariance matrix. The cell s.u.'s are taken into
account individually in the estimation of s.u.'s in distances, angles and
torsion angles; correlations between s.u.'s in cell parameters are only used
when they are defined by crystal symmetry. An approximate (isotropic)
treatment of cell s.u.'s is used for estimating s.u.'s involving l.s. planes.
;
loop_
    _geom_bond_atom_site_label_1
    _geom_bond_atom_site_label_2
    _geom_bond_site_symmetry_2
    _geom_bond_distance
    _geom_bond_publ_flag
    Sn S1 . 2.4772(5) y
    Sn S2 . 3.1048(5) y
    Sn C12 . 2.1286(18) y
    Sn C18 . 2.1380(19) y
    Sn C24 . 2.1521(18) y
    S1 C1 . 1.758(2) y
    S2 C1 . 1.675(2) y
    N1 C1 . 1.337(2) ?
    N1 C6 . 1.453(3) ?
    N1 C2 . 1.479(3) ?
    C2 C3 . 1.517(3) ?
    C2 H2A . 0.9900 ?
    C2 H2B . 0.9900 ?
    C3 C4 . 1.524(3) ?
    C3 H3A . 0.9900 ?
    C3 H3B . 0.9900 ?
    C4 C5 . 1.521(3) ?
    C4 H4A . 0.9900 ?
    C4 H4B . 0.9900 ?
    C5 H5A . 0.9800 ?
    C5 H5B . 0.9800 ?
    C5 H5C . 0.9800 ?
    C6 C11 . 1.378(3) ?
    C6 C7 . 1.382(3) ?
    C7 C8 . 1.391(3) ?
    C7 H7 . 0.9500 ?
    C8 C9 . 1.375(3) ?
    C8 H8 . 0.9500 ?
    C9 C10 . 1.377(4) ?
    C9 H9 . 0.9500 ?
    C10 C11 . 1.385(4) ?
    C10 H10 . 0.9500 ?
    C11 H11 . 0.9500 ?
    C12 C13 . 1.377(3) ?
    C12 C17 . 1.393(3) ?
    C13 C14 . 1.394(3) ?
    C13 H13 . 0.9500 ?
    C14 C15 . 1.364(3) ?
    C14 H14 . 0.9500 ?
    C15 C16 . 1.374(3) ?
    C15 H15 . 0.9500 ?
    C16 C17 . 1.390(3) ?
    C16 H16 . 0.9500 ?
    C17 H17 . 0.9500 ?
    C18 C19 . 1.394(3) ?
    C18 C23 . 1.396(3) ?
    C19 C20 . 1.384(3) ?
    C19 H19 . 0.9500 ?
    C20 C21 . 1.385(3) ?
    C20 H20 . 0.9500 ?
    C21 C22 . 1.378(3) ?
    C21 H21 . 0.9500 ?
    C22 C23 . 1.391(3) ?
    C22 H22 . 0.9500 ?
    C23 H23 . 0.9500 ?
    C24 C25 . 1.389(3) ?
    C24 C29 . 1.394(3) ?
    C25 C26 . 1.390(3) ?
    C25 H25 . 0.9500 ?
    C26 C27 . 1.381(3) ?
    C26 H26 . 0.9500 ?
    C27 C28 . 1.373(3) ?
    C27 H27 . 0.9500 ?
    C28 C29 . 1.382(3) ?
    C28 H28 . 0.9500 ?
    C29 H29 . 0.9500 ?
loop_
    _geom_angle_atom_site_label_1
    _geom_angle_atom_site_label_2
    _geom_angle_atom_site_label_3
    _geom_angle_site_symmetry_1
    _geom_angle_site_symmetry_3
    _geom_angle
    _geom_angle_publ_flag
    C12 Sn C18 . . 113.76(7) y
    C12 Sn C24 . . 107.51(7) y
    C18 Sn C24 . . 107.45(7) y
    C12 Sn S1 . . 117.26(5) y
    C18 Sn S1 . . 115.54(5) y
    C24 Sn S1 . . 92.18(5) y
    C1 S1 Sn . . 97.64(7) ?
    C1 N1 C6 . . 121.91(17) ?
    C1 N1 C2 . . 121.41(18) ?
    C6 N1 C2 . . 116.68(16) ?
    N1 C1 S2 . . 123.79(16) ?
    N1 C1 S1 . . 116.04(15) ?
    S2 C1 S1 . . 120.16(12) ?
    N1 C2 C3 . . 112.88(17) ?
    N1 C2 H2A . . 109.0 ?
    C3 C2 H2A . . 109.0 ?
    N1 C2 H2B . . 109.0 ?
    C3 C2 H2B . . 109.0 ?
    H2A C2 H2B . . 107.8 ?
    C2 C3 C4 . . 111.70(18) ?
    C2 C3 H3A . . 109.3 ?
    C4 C3 H3A . . 109.3 ?
    C2 C3 H3B . . 109.3 ?
    C4 C3 H3B . . 109.3 ?
    H3A C3 H3B . . 107.9 ?
    C3 C4 C5 . . 112.3(2) ?
    C3 C4 H4A . . 109.1 ?
    C5 C4 H4A . . 109.1 ?
    C3 C4 H4B . . 109.1 ?
    C5 C4 H4B . . 109.1 ?
    H4A C4 H4B . . 107.9 ?
    C4 C5 H5A . . 109.5 ?
    C4 C5 H5B . . 109.5 ?
    H5A C5 H5B . . 109.5 ?
    C4 C5 H5C . . 109.5 ?
    H5A C5 H5C . . 109.5 ?
    H5B C5 H5C . . 109.5 ?
    C11 C6 C7 . . 120.5(2) ?
    C11 C6 N1 . . 120.44(19) ?
    C7 C6 N1 . . 119.07(19) ?
    C6 C7 C8 . . 119.5(2) ?
    C6 C7 H7 . . 120.2 ?
    C8 C7 H7 . . 120.2 ?
    C9 C8 C7 . . 120.0(2) ?
    C9 C8 H8 . . 120.0 ?
    C7 C8 H8 . . 120.0 ?
    C8 C9 C10 . . 120.2(2) ?
    C8 C9 H9 . . 119.9 ?
    C10 C9 H9 . . 119.9 ?
    C9 C10 C11 . . 120.2(2) ?
    C9 C10 H10 . . 119.9 ?
    C11 C10 H10 . . 119.9 ?
    C6 C11 C10 . . 119.6(2) ?
    C6 C11 H11 . . 120.2 ?
    C10 C11 H11 . . 120.2 ?
    C13 C12 C17 . . 118.00(18) ?
    C13 C12 Sn . . 121.01(14) ?
    C17 C12 Sn . . 120.99(15) ?
    C12 C13 C14 . . 121.2(2) ?
    C12 C13 H13 . . 119.4 ?
    C14 C13 H13 . . 119.4 ?
    C15 C14 C13 . . 120.1(2) ?
    C15 C14 H14 . . 119.9 ?
    C13 C14 H14 . . 119.9 ?
    C16 C15 C14 . . 119.7(2) ?
    C16 C15 H15 . . 120.2 ?
    C14 C15 H15 . . 120.2 ?
    C15 C16 C17 . . 120.5(2) ?
    C15 C16 H16 . . 119.8 ?
    C17 C16 H16 . . 119.8 ?
    C16 C17 C12 . . 120.5(2) ?
    C16 C17 H17 . . 119.8 ?
    C12 C17 H17 . . 119.8 ?
    C19 C18 C23 . . 118.40(18) ?
    C19 C18 Sn . . 123.25(14) ?
    C23 C18 Sn . . 118.31(14) ?
    C20 C19 C18 . . 120.8(2) ?
    C20 C19 H19 . . 119.6 ?
    C18 C19 H19 . . 119.6 ?
    C19 C20 C21 . . 120.4(2) ?
    C19 C20 H20 . . 119.8 ?
    C21 C20 H20 . . 119.8 ?
    C22 C21 C20 . . 119.5(2) ?
    C22 C21 H21 . . 120.2 ?
    C20 C21 H21 . . 120.2 ?
    C21 C22 C23 . . 120.5(2) ?
    C21 C22 H22 . . 119.8 ?
    C23 C22 H22 . . 119.8 ?
    C22 C23 C18 . . 120.4(2) ?
    C22 C23 H23 . . 119.8 ?
    C18 C23 H23 . . 119.8 ?
    C25 C24 C29 . . 117.65(18) ?
    C25 C24 Sn . . 121.76(14) ?
    C29 C24 Sn . . 120.53(14) ?
    C24 C25 C26 . . 120.7(2) ?
    C24 C25 H25 . . 119.7 ?
    C26 C25 H25 . . 119.7 ?
    C27 C26 C25 . . 120.5(2) ?
    C27 C26 H26 . . 119.7 ?
    C25 C26 H26 . . 119.7 ?
    C28 C27 C26 . . 119.5(2) ?
    C28 C27 H27 . . 120.3 ?
    C26 C27 H27 . . 120.3 ?
    C29 C28 C27 . . 120.1(2) ?
    C29 C28 H28 . . 120.0 ?
    C27 C28 H28 . . 120.0 ?
    C28 C29 C24 . . 121.6(2) ?
    C28 C29 H29 . . 119.2 ?
    C24 C29 H29 . . 119.2 ?
loop_
    _geom_torsion_atom_site_label_1
    _geom_torsion_atom_site_label_2
    _geom_torsion_atom_site_label_3
    _geom_torsion_atom_site_label_4
    _geom_torsion_site_symmetry_1
    _geom_torsion_site_symmetry_2
    _geom_torsion_site_symmetry_3
    _geom_torsion_site_symmetry_4
    _geom_torsion
    _geom_torsion_publ_flag
    C12 Sn S1 C1 . . . . -68.43(8) ?
    C18 Sn S1 C1 . . . . 70.03(8) ?
    C24 Sn S1 C1 . . . . -179.43(8) ?
    C6 N1 C1 S2 . . . . -179.67(14) ?
    C2 N1 C1 S2 . . . . 0.9(3) ?
    C6 N1 C1 S1 . . . . 0.3(2) ?
    C2 N1 C1 S1 . . . . -179.14(14) ?
    Sn S1 C1 N1 . . . . -173.43(14) ?
    Sn S1 C1 S2 . . . . 6.51(12) ?
    C1 N1 C2 C3 . . . . 88.8(2) ?
    C6 N1 C2 C3 . . . . -90.7(2) ?
    N1 C2 C3 C4 . . . . -174.46(18) ?
    C2 C3 C4 C5 . . . . 178.3(2) ?
    C1 N1 C6 C11 . . . . -87.1(2) ?
    C2 N1 C6 C11 . . . . 92.3(2) ?
    C1 N1 C6 C7 . . . . 94.2(2) ?
    C2 N1 C6 C7 . . . . -86.3(2) ?
    C11 C6 C7 C8 . . . . 1.5(3) ?
    N1 C6 C7 C8 . . . . -179.84(18) ?
    C6 C7 C8 C9 . . . . 0.1(3) ?
    C7 C8 C9 C10 . . . . -1.1(4) ?
    C8 C9 C10 C11 . . . . 0.5(4) ?
    C7 C6 C11 C10 . . . . -2.1(3) ?
    N1 C6 C11 C10 . . . . 179.2(2) ?
    C9 C10 C11 C6 . . . . 1.1(4) ?
    C18 Sn C12 C13 . . . . 172.10(15) ?
    C24 Sn C12 C13 . . . . 53.25(18) ?
    S1 Sn C12 C13 . . . . -48.72(17) ?
    C18 Sn C12 C17 . . . . -7.36(19) ?
    C24 Sn C12 C17 . . . . -126.21(16) ?
    S1 Sn C12 C17 . . . . 131.82(15) ?
    C17 C12 C13 C14 . . . . -1.1(3) ?
    Sn C12 C13 C14 . . . . 179.44(17) ?
    C12 C13 C14 C15 . . . . 0.5(4) ?
    C13 C14 C15 C16 . . . . 0.9(4) ?
    C14 C15 C16 C17 . . . . -1.6(4) ?
    C15 C16 C17 C12 . . . . 1.0(4) ?
    C13 C12 C17 C16 . . . . 0.4(3) ?
    Sn C12 C17 C16 . . . . 179.86(17) ?
    C12 Sn C18 C19 . . . . 58.98(18) ?
    C24 Sn C18 C19 . . . . 177.86(16) ?
    S1 Sn C18 C19 . . . . -80.93(16) ?
    C12 Sn C18 C23 . . . . -118.75(14) ?
    C24 Sn C18 C23 . . . . 0.13(16) ?
    S1 Sn C18 C23 . . . . 101.34(14) ?
    C23 C18 C19 C20 . . . . -1.8(3) ?
    Sn C18 C19 C20 . . . . -179.52(16) ?
    C18 C19 C20 C21 . . . . 0.9(4) ?
    C19 C20 C21 C22 . . . . 0.8(4) ?
    C20 C21 C22 C23 . . . . -1.7(4) ?
    C21 C22 C23 C18 . . . . 0.8(3) ?
    C19 C18 C23 C22 . . . . 0.9(3) ?
    Sn C18 C23 C22 . . . . 178.78(15) ?
    C12 Sn C24 C25 . . . . 29.77(18) ?
    C18 Sn C24 C25 . . . . -93.05(17) ?
    S1 Sn C24 C25 . . . . 149.29(16) ?
    C12 Sn C24 C29 . . . . -147.32(16) ?
    C18 Sn C24 C29 . . . . 89.86(17) ?
    S1 Sn C24 C29 . . . . -27.81(16) ?
    C29 C24 C25 C26 . . . . 0.5(3) ?
    Sn C24 C25 C26 . . . . -176.71(18) ?
    C24 C25 C26 C27 . . . . -0.6(4) ?
    C25 C26 C27 C28 . . . . 0.5(4) ?
    C26 C27 C28 C29 . . . . -0.2(4) ?
    C27 C28 C29 C24 . . . . 0.1(4) ?
    C25 C24 C29 C28 . . . . -0.2(3) ?
    Sn C24 C29 C28 . . . . 177.00(17) ?
loop_
    _geom_hbond_atom_site_label_D
    _geom_hbond_atom_site_label_H
    _geom_hbond_atom_site_label_A
    _geom_hbond_site_symmetry_A
    _geom_hbond_distance_DH
    _geom_hbond_distance_HA
    _geom_hbond_distance_DA
    _geom_hbond_angle_DHA
    C28 H28 S2 2_656 0.95 2.83 3.612(2) 140
