# Supplementary material for: (N-Butyl-N-phenyl­dithio­carbamato-κS)triphenyl­tin(IV)
Source: Acta Crystallogr Sect E Struct Rep Online. 2011 Apr 7;67(Pt 5):m555–6. doi: 10.1107/S1600536811012426 (PMC3089335; doi:10.1107/S1600536811012426)
Supplement: Supplementary file 2 [file e-67-0m555-Isup2.hkl]

#
# h,k,l, Fc-squared, Fo-squared, sigma(Fo-squared) and status flag
#
data_I
_shelx_title ' 1 in space group P 1 21/n 1'
_shelx_refln_list_code          4
_shelx_F_calc_maximum      351.43
_exptl_crystal_F_000      1168.00
_reflns_d_resolution_high  0.7697
 
loop_
 _symmetry_equiv_pos_as_xyz
 'x, y, z'
 '-x+1/2, y+1/2, -z+1/2'
 '-x, -y, -z'
 'x-1/2, -y-1/2, z-1/2'
 
_cell_length_a    10.0488
_cell_length_b    18.0008
_cell_length_c    15.2054
_cell_angle_alpha  90.000
_cell_angle_beta  102.442
_cell_angle_gamma  90.000
 
_shelx_F_squared_multiplier     1.000
 
loop_
 _refln_index_h
 _refln_index_k
 _refln_index_l
 _refln_F_squared_calc
 _refln_F_squared_meas
 _refln_F_squared_sigma
 _refln_observed_status
   2   0   0   123502.72   121464.52   1254.50 o
   4   0   0    13384.27    13466.28    159.90 o
   6   0   0      310.69      312.24     17.11 o
   8   0   0     6794.13     7216.82    127.61 o
  10   0   0      813.13      861.99     60.36 o
  12   0   0      565.52      663.02    138.61 o
   1   1   0    20219.82    20283.99    246.89 o
   2   1   0     2279.81     2399.82     22.23 o
   3   1   0    35291.76    36303.26    255.47 o
   4   1   0       43.94       66.59      5.08 o
   5   1   0     5259.30     5244.44     58.09 o
   6   1   0       86.44      109.11      8.03 o
   7   1   0     6458.54     6625.51     76.87 o
   8   1   0       41.56       39.47      8.07 o
   9   1   0      639.56      585.41     26.83 o
  10   1   0      105.51       78.68     13.23 o
  11   1   0     2110.68     2097.68     62.73 o
  12   1   0       87.43       63.31     20.52 o
   0   2   0    87287.27    79350.98   1298.36 o
   1   2   0      321.09      324.49      7.67 o
   2   2   0     5380.64     5517.46     57.19 o
   3   2   0    12686.06    13370.95    107.85 o
   4   2   0    15254.49    15269.87    139.90 o
   5   2   0     2720.28     2941.91     38.34 o
   6   2   0      227.75      257.83     11.46 o
   7   2   0       11.40       16.38      6.04 o
   8   2   0     6073.45     6371.29     88.63 o
   9   2   0      326.42      367.27     19.71 o
  10   2   0     1387.74     1353.11     43.85 o
  11   2   0      303.91      315.77     28.86 o
  12   2   0      598.32      623.89     48.62 o
   1   3   0    36659.60    36312.64    324.84 o
   2   3   0       21.92       25.55      2.54 o
   3   3   0    26315.93    26514.98    275.93 o
   4   3   0     3125.34     3226.63     38.83 o
   5   3   0      669.32      640.29     14.64 o
   6   3   0        8.67       17.72      4.37 o
   7   3   0     5609.31     5656.99     71.47 o
   8   3   0      495.09      467.42     20.51 o
   9   3   0        6.24       11.12      8.90 o
  10   3   0      263.93      302.24     28.67 o
  11   3   0     1057.10     1122.29     50.51 o
  12   3   0      517.93      490.63     39.71 o
   0   4   0    18700.29    18745.91    466.66 o
   1   4   0     1129.91     1149.16     15.14 o
   2   4   0      774.15      687.85     11.12 o
   3   4   0     1890.24     1919.45     23.49 o
   4   4   0    22848.17    22692.54    201.14 o
   5   4   0       21.64       31.12      5.29 o
   6   4   0     6496.98     6693.36    101.22 o
   7   4   0      199.84      172.69     12.70 o
   8   4   0      663.95      652.38     24.37 o
   9   4   0     1551.89     1566.06     43.28 o
  10   4   0     1394.67     1480.38     47.59 o
  11   4   0      266.09      321.87     29.25 o
  12   4   0      292.53      247.42     38.22 o
   1   5   0     3576.24     3465.55     55.64 o
   2   5   0      463.45      419.48      8.83 o
   3   5   0     9040.33     8922.43     75.17 o
   4   5   0      988.31     1002.24     19.38 o
   5   5   0       81.21       84.76      6.48 o
   6   5   0     2205.26     2183.10     36.52 o
   7   5   0     5785.69     5833.95     97.80 o
   8   5   0     1572.30     1625.40     39.28 o
   9   5   0      108.57       74.31     11.77 o
  10   5   0      507.65      482.25     26.38 o
  11   5   0     1728.19     1763.96     64.11 o
  12   5   0      462.71      411.75     58.45 o
   0   6   0     1698.87     1543.72     34.37 o
   1   6   0     9126.92     9226.93    139.34 o
   2   6   0      547.22      572.76     13.01 o
   3   6   0       14.55       13.31      3.04 o
   4   6   0     8266.05     8167.30     79.00 o
   5   6   0      453.74      483.80     14.43 o
   6   6   0     3608.17     3622.45     55.99 o
   7   6   0      487.56      480.21     18.79 o
   8   6   0     1128.88     1115.08     31.03 o
   9   6   0     1693.97     1712.44     44.80 o
  10   6   0      770.46      788.10     34.10 o
  11   6   0       54.64       54.17     19.52 o
  12   6   0      304.58      304.58     42.88 o
   1   7   0     7085.96     7147.16     91.98 o
   2   7   0     4753.78     4577.73     46.93 o
   3   7   0    13564.90    13748.24    132.06 o
   4   7   0      158.18      172.09      7.80 o
   5   7   0        2.71       11.07      3.77 o
   6   7   0     6868.49     6862.93     78.91 o
   7   7   0     1782.58     1796.23     52.43 o
   8   7   0      885.45      879.85     30.13 o
   9   7   0       77.06       69.03     14.52 o
  10   7   0      651.28      581.62     39.30 o
  11   7   0     1863.88     2081.87    106.27 o
  12   7   0      141.12      192.89     47.75 o
   0   8   0     2869.41     2744.12     62.70 o
   1   8   0    10575.94    10377.25    103.86 o
   2   8   0        7.39        6.36      3.21 o
   3   8   0     1141.91      985.42     20.76 o
   4   8   0     6242.02     6047.02     77.99 o
   5   8   0     7549.59     7373.90     78.46 o
   6   8   0     5434.36     5588.88     72.03 o
   7   8   0      139.50      148.27     12.23 o
   8   8   0      285.59      297.75     18.28 o
   9   8   0     1403.17     1335.77     46.16 o
  10   8   0      155.49      158.08     22.62 o
  11   8   0       46.65       75.95     27.06 o
   1   9   0     2712.09     2715.09     39.43 o
   2   9   0    18175.34    18659.66    210.06 o
   3   9   0     2268.29     2216.81     35.25 o
   4   9   0      232.18      268.18     11.00 o
   5   9   0      860.35      858.78     22.93 o
   6   9   0     4898.15     5077.35     90.43 o
   7   9   0     1298.92     1261.62     34.88 o
   8   9   0      390.87      389.30     24.55 o
   9   9   0      101.90       71.19     15.98 o
  10   9   0     1066.86     1097.26     55.65 o
  11   9   0      851.58      876.75     60.45 o
   0  10   0     9573.79     9768.37    165.25 o
   1  10   0     5905.10     5853.96     85.21 o
   2  10   0      897.48      999.01     20.79 o
   3  10   0     6388.73     6201.41     61.05 o
   4  10   0     4248.18     4255.46     93.72 o
   5  10   0    10098.77    10381.51    156.25 o
   6  10   0      927.22      876.98     29.60 o
   7  10   0      307.05      331.51     19.75 o
   8  10   0      158.30      136.45     18.66 o
   9  10   0     1022.25      995.55     46.35 o
  10  10   0      113.01      100.47     20.76 o
  11  10   0      313.24      369.71     40.55 o
   1  11   0     4085.09     3876.96     66.54 o
   2  11   0    14064.26    13946.08    151.03 o
   3  11   0     4913.28     4858.80     51.79 o
   4  11   0     1143.28     1153.37     26.10 o
   5  11   0      172.20      181.62     12.66 o
   6  11   0     4975.96     5021.58     95.33 o
   7  11   0     1251.51     1228.99     47.95 o
   8  11   0      490.36      526.48     33.82 o
   9  11   0      195.89      233.94     23.88 o
  10  11   0     1880.40     1990.18     88.22 o
  11  11   0      338.69      292.76     62.64 o
   0  12   0    10432.60     9920.56    206.94 o
   1  12   0     3372.96     3244.98     61.81 o
   2  12   0      938.85      914.56     24.51 o
   3  12   0     5010.31     4954.58     55.81 o
   4  12   0     1239.67     1256.88     33.39 o
   5  12   0     7996.03     8000.63    155.87 o
   6  12   0      366.11      354.91     22.24 o
   7  12   0       60.44       54.16     13.48 o
   8  12   0     1401.39     1305.33     53.67 o
   9  12   0     1525.22     1455.81     73.98 o
  10  12   0       29.79       32.80     30.19 o
   1  13   0     1825.45     1784.62     49.71 o
   2  13   0    10898.90    10741.40    164.51 o
   3  13   0     1503.92     1556.52     34.96 o
   4  13   0     1573.98     1611.28     35.80 o
   5  13   0     1423.58     1403.86     41.48 o
   6  13   0     3473.36     3608.02     95.94 o
   7  13   0      901.41      897.85     47.77 o
   8  13   0     1060.52     1105.76     55.23 o
   9  13   0      385.19      334.96     37.76 o
  10  13   0      873.72      788.24     66.00 o
   0  14   0     8305.50     8338.07    163.26 o
   1  14   0     1286.36     1248.01     38.35 o
   2  14   0      618.96      555.46     25.49 o
   3  14   0      934.98      955.72     27.99 o
   4  14   0      704.59      656.16     26.90 o
   5  14   0     5248.81     5341.86    120.69 o
   6  14   0        2.68       -1.05     15.29 o
   7  14   0       51.96       35.84     16.09 o
   8  14   0      355.84      389.26     38.27 o
   9  14   0     1808.65     1676.38     96.08 o
  10  14   0       11.56       -0.44     47.11 o
   1  15   0      511.24      485.81     24.67 o
   2  15   0     1709.01     1635.04     47.35 o
   3  15   0     1319.38     1242.35     35.59 o
   4  15   0      458.59      391.13     34.83 o
   5  15   0      109.87      120.60     21.44 o
   6  15   0     2103.55     2104.59     83.71 o
   7  15   0      369.86      382.95     52.47 o
   8  15   0     1276.07     1318.63     70.62 o
   9  15   0       49.68      103.18     32.29 o
   0  16   0       81.73       88.29     18.55 o
   1  16   0     3796.74     3952.57     79.21 o
   2  16   0        1.49       -2.69     10.26 o
   3  16   0      195.99      176.65     14.09 o
   4  16   0      209.77      136.23     22.17 o
   5  16   0     2476.37     2586.26     93.81 o
   6  16   0      180.92      186.28     27.32 o
   7  16   0        8.45       -1.03     18.16 o
   8  16   0      204.39      293.12     48.17 o
   9  16   0     1514.60     1572.73    168.00 o
   1  17   0       87.62       88.10     13.08 o
   2  17   0     1355.43     1412.45     45.54 o
   3  17   0       10.28       -5.22     11.34 o
   4  17   0      719.10      714.12     48.00 o
   5  17   0      248.37      290.24     45.32 o
   6  17   0     1415.33     1301.47     69.22 o
   7  17   0        0.39        4.15     26.00 o
   8  17   0     1093.04     1124.85     84.74 o
   0  18   0      127.36      106.35     23.35 o
   1  18   0     5496.64     5592.46    115.17 o
   2  18   0      483.18      518.86     28.67 o
   3  18   0       62.08       57.08     15.10 o
   4  18   0      594.28      658.43     48.14 o
   5  18   0     1542.75     1581.55     75.80 o
   6  18   0       20.20        6.15     20.23 o
   7  18   0      150.02      148.03     26.79 o
   1  19   0      508.71      478.17     30.97 o
   2  19   0     3678.45     3831.43     93.20 o
   3  19   0      192.80      181.62     29.75 o
   4  19   0      211.44      176.40     25.96 o
   5  19   0      779.54      817.93     56.43 o
   6  19   0     1655.67     1668.55     82.92 o
   0  20   0     1046.20      991.89     64.11 o
   1  20   0     3676.63     3854.39     93.92 o
   2  20   0        0.46        7.38     13.57 o
   3  20   0      390.67      357.24     37.78 o
   4  20   0      473.45      490.01     44.13 o
   5  20   0     1181.12     1263.55     71.62 o
   6  20   0       18.75       25.44     25.40 o
   1  21   0      267.66      302.02     29.97 o
   2  21   0     3075.94     3134.45    128.23 o
   3  21   0      143.91      160.36     27.52 o
   4  21   0       89.65      104.70     22.98 o
   5  21   0      239.74      135.01     35.65 o
   0  22   0      433.36      340.62     41.36 o
   1  22   0     2752.88     2897.22     93.76 o
   2  22   0        1.51      -36.58     24.39 o
   3  22   0      496.67      519.36     47.76 o
   4  22   0      280.93      270.45     49.50 o
   1  23   0      138.64      260.98     38.59 o
   2  23   0     2464.37     2643.21    155.60 o
 -11   0   1      225.55      204.55     36.91 o
  -9   0   1     5489.94     5322.84    126.57 o
  -7   0   1     1565.90     1535.80     45.52 o
  -5   0   1    14230.28    14267.06    192.47 o
  -3   0   1    11957.82    11812.24    193.13 o
  -1   0   1    40656.02    39393.83    863.72 o
   1   0   1    22101.67    23301.91    606.99 o
   3   0   1       18.37       32.01      4.84 o
   5   0   1     4941.82     4979.92     77.03 o
   7   0   1     7918.65     8145.36    137.20 o
   9   0   1     7103.88     7381.73    158.83 o
  11   0   1      417.18      391.02     47.77 o
 -12   1   1     1221.22     1143.70     73.88 o
 -11   1   1       51.96       55.88     16.62 o
 -10   1   1     1385.47     1340.14     43.19 o
  -9   1   1        0.31       10.06      9.47 o
  -8   1   1     1277.67     1289.08     30.90 o
  -7   1   1        0.18        9.48      5.54 o
  -6   1   1     2000.82     1708.79     41.38 o
  -5   1   1      242.67      200.88     10.21 o
  -4   1   1    17042.86    17769.89    207.62 o
  -3   1   1     1958.99     2083.49     23.31 o
  -2   1   1    44029.42    44209.19    441.30 o
  -1   1   1      686.43      636.60     16.71 o
   1   1   1       60.04       59.29      4.57 o
   2   1   1    33907.04    34072.52    314.35 o
   3   1   1      212.05      218.27      7.17 o
   4   1   1      311.86      304.12      9.09 o
   5   1   1      282.12      280.46      9.81 o
   6   1   1    13832.62    13705.94    125.37 o
   7   1   1        8.52        9.05      6.32 o
   8   1   1       16.49       26.11      7.31 o
   9   1   1        2.63       28.34     13.17 o
  10   1   1     5564.96     5637.01     98.94 o
  11   1   1        3.27       14.56     13.40 o
  12   1   1      260.76      233.02     31.14 o
 -12   2   1        1.89       34.14     24.76 o
 -11   2   1      202.94      192.66     25.39 o
 -10   2   1      779.46      766.17     32.72 o
  -9   2   1     5111.21     5389.87     83.71 o
  -8   2   1      925.51      911.20     30.53 o
  -7   2   1      777.20      745.86     22.13 o
  -6   2   1       10.67       14.10      4.87 o
  -5   2   1     7936.87     7722.98     82.16 o
  -4   2   1      484.08      512.14     11.44 o
  -3   2   1     1857.08     1838.24     20.49 o
  -2   2   1    18904.59    19547.57    149.47 o
  -1   2   1    12823.18    12925.86    131.81 o
   0   2   1      171.75      180.70      6.50 o
   1   2   1     8657.16     8653.48    124.68 o
   2   2   1     4124.53     4127.24     42.82 o
   3   2   1     5013.96     4843.39     58.15 o
   4   2   1     4626.19     4671.43     58.43 o
   5   2   1     3397.68     3202.21     39.45 o
   6   2   1      402.78      391.34     13.21 o
   7   2   1     5747.83     5952.47     75.06 o
   8   2   1      111.00      103.78     10.15 o
   9   2   1     6755.36     6907.46    105.64 o
  10   2   1      586.02      505.01     27.85 o
  11   2   1      113.92      115.49     15.32 o
  12   2   1        2.00       14.53     21.21 o
 -12   3   1      999.16      972.32     67.97 o
 -11   3   1      669.06      664.80     45.55 o
 -10   3   1     1017.77      947.66     38.45 o
  -9   3   1       19.47       23.54     10.55 o
  -8   3   1     3701.43     3778.77     67.30 o
  -7   3   1     1153.29     1173.28     27.94 o
  -6   3   1     7012.69     6987.22     79.49 o
  -5   3   1      804.24      762.98     16.62 o
  -4   3   1     6837.30     7089.92     69.53 o
  -3   3   1     4653.32     4706.19     47.23 o
  -2   3   1    41079.14    41920.47    610.59 o
  -1   3   1     2407.05     2406.38     29.12 o
   0   3   1      458.14      503.50     10.99 o
   1   3   1      382.49      376.30      7.38 o
   2   3   1     8140.56     7863.47    135.00 o
   3   3   1      205.36      226.62     12.10 o
   4   3   1      202.94      243.80      7.63 o
   5   3   1      164.01      177.42      7.39 o
   6   3   1     9535.70     9656.33     96.31 o
   7   3   1      737.99      705.46     21.62 o
   8   3   1      329.09      366.69     18.47 o
   9   3   1      605.35      561.49     23.40 o
  10   3   1     2899.34     2919.36     68.30 o
  11   3   1        2.15        4.53     11.63 o
  12   3   1      326.75      214.99     43.57 o
 -12   4   1       33.85       29.57     36.51 o
 -11   4   1      116.66      102.66     43.15 o
 -10   4   1      825.82      722.59     53.56 o
  -9   4   1     3482.32     3628.86     69.62 o
  -8   4   1      750.96      707.11     27.24 o
  -7   4   1      228.61      255.52     14.20 o
  -6   4   1      309.93      280.57     13.83 o
  -5   4   1    20572.12    20643.72    212.40 o
  -4   4   1      129.11      147.67      7.34 o
  -3   4   1      648.44      678.73     16.44 o
  -2   4   1    11314.66    12025.63    228.80 o
  -1   4   1     5944.71     5857.87     55.45 o
   0   4   1     6888.94     6849.08     98.68 o
   1   4   1     3708.80     3699.81     35.73 o
   2   4   1     3706.01     3889.42     40.73 o
   3   4   1     1447.66     1310.28     21.76 o
   4   4   1     1089.86     1051.65     20.08 o
   5   4   1     1577.47     1323.25     23.39 o
   6   4   1      213.65      193.39      9.52 o
   7   4   1     1296.39     1388.55     34.39 o
   8   4   1     1193.15     1171.98     31.57 o
   9   4   1     3436.42     3641.76     63.20 o
  10   4   1      385.11      388.19     26.47 o
  11   4   1       71.04       69.92     20.93 o
  12   4   1        9.45       51.14     24.60 o
 -12   5   1      907.54      786.02     65.34 o
 -11   5   1     1050.04      974.28     83.06 o
 -10   5   1      644.68      664.03     36.08 o
  -9   5   1        0.96       25.18     10.07 o
  -8   5   1     6775.50     6960.88    101.60 o
  -7   5   1      762.88      706.57     23.56 o
  -6   5   1     6400.43     6610.11     83.52 o
  -5   5   1      917.05      930.75     23.02 o
  -4   5   1     9623.96     9654.72    142.97 o
  -3   5   1     7974.71     7955.75    148.95 o
  -2   5   1    20068.87    20055.04    160.17 o
  -1   5   1     1053.46     1132.66     23.62 o
   0   5   1     2988.69     3101.97     48.92 o
   1   5   1        8.83        6.65      2.64 o
   2   5   1     7924.28     7832.13     89.06 o
   3   5   1      505.64      571.23     12.40 o
   4   5   1      538.34      626.93     14.72 o
   5   5   1     4012.42     4092.72     51.26 o
   6   5   1     9269.33     9465.89    105.92 o
   7   5   1      753.48      749.29     28.24 o
   8   5   1     2022.94     1992.01     58.20 o
   9   5   1       32.36       30.19      9.76 o
  10   5   1     1051.95     1168.72     44.78 o
  11   5   1      144.58      142.39     23.96 o
  12   5   1      779.55      885.67     58.83 o
 -12   6   1       25.88       44.72     21.85 o
 -11   6   1       29.68       42.31     17.40 o
 -10   6   1     1474.06     1392.72     53.40 o
  -9   6   1     3307.64     3573.22     97.55 o
  -8   6   1     2851.27     2849.45     56.85 o
  -7   6   1     1535.49     1488.33     35.70 o
  -6   6   1      332.55      322.56     15.09 o
  -5   6   1    23820.10    25213.18    331.66 o
  -4   6   1     2395.96     2522.78     51.13 o
  -3   6   1     6297.58     6562.40     65.64 o
  -2   6   1     4149.66     4038.71     46.71 o
  -1   6   1     3628.23     3243.57     39.78 o
   0   6   1     9784.01     9967.87    166.10 o
   1   6   1       46.01       40.02      3.43 o
   2   6   1     2505.80     2753.42     46.14 o
   3   6   1     7383.07     7243.53     71.02 o
   4   6   1     4430.13     4438.32     50.41 o
   5   6   1     2542.30     2524.67     39.36 o
   6   6   1       55.29       59.72      7.63 o
   7   6   1     1599.16     1534.72     38.30 o
   8   6   1     2285.95     2376.26     51.25 o
   9   6   1     2261.46     2331.46     53.42 o
  10   6   1      305.70      245.07     21.56 o
  11   6   1       18.72       30.42     18.36 o
  12   6   1       85.41       46.02     20.32 o
 -12   7   1      609.89      518.32     68.42 o
 -11   7   1      309.73      360.28     37.51 o
 -10   7   1      358.11      416.51     32.54 o
  -9   7   1       66.70       63.42     13.43 o
  -8   7   1     5833.06     6077.22    112.47 o
  -7   7   1       16.46       27.27      7.87 o
  -6   7   1     9362.87     9484.72    111.20 o
  -5   7   1       54.44       55.40      7.43 o
  -4   7   1     9536.78     9787.57    106.91 o
  -3   7   1     5288.18     5168.01     74.51 o
  -2   7   1    10236.33    10049.65    109.35 o
  -1   7   1     5121.67     5219.02     77.23 o
   0   7   1     2002.80     1815.14     32.14 o
   1   7   1     6280.37     6412.10     69.56 o
   2   7   1     1938.17     1588.31     26.53 o
   3   7   1     4906.17     4922.22     69.96 o
   4   7   1       31.95       33.96      6.14 o
   5   7   1     2803.49     2791.60     42.73 o
   6   7   1     1861.25     1850.02     39.95 o
   7   7   1     1064.29     1031.83     30.96 o
   8   7   1      994.87      953.31     31.85 o
   9   7   1      541.75      475.46     26.41 o
  10   7   1      970.34     1023.75     43.28 o
  11   7   1      377.94      313.34     42.74 o
  12   7   1      403.31      369.65     56.25 o
 -11   8   1        7.59       12.87     17.09 o
 -10   8   1      429.30      481.65     39.91 o
  -9   8   1     1912.80     2010.69     57.83 o
  -8   8   1      125.84      155.17     16.09 o
  -7   8   1     2384.45     2442.25     46.86 o
  -6   8   1      882.05      894.31     22.67 o
  -5   8   1    17715.76    18053.33    195.76 o
  -4   8   1     3170.69     3170.10     40.31 o
  -3   8   1     4969.79     5358.88     88.17 o
  -2   8   1      339.40      335.60     13.07 o
  -1   8   1     4579.71     4371.24     58.73 o
   0   8   1     9581.28     9367.21    107.73 o
   1   8   1      294.88      259.53     10.16 o
   2   8   1       62.12       60.98      4.66 o
   3   8   1     4986.71     4957.92     56.76 o
   4   8   1     9592.59     9296.06    125.26 o
   5   8   1     2596.68     2493.49     39.87 o
   6   8   1      195.86      193.25     13.27 o
   7   8   1      467.91      457.77     21.09 o
   8   8   1     4042.72     4118.39     72.29 o
   9   8   1      681.93      686.02     34.22 o
  10   8   1      384.87      379.85     30.30 o
  11   8   1       58.02       37.98     46.84 o
 -11   9   1      161.84      167.09     26.95 o
 -10   9   1      114.12       94.79     33.02 o
  -9   9   1      113.98      103.03     18.60 o
  -8   9   1     1049.88     1086.87     39.99 o
  -7   9   1      363.15      361.63     19.30 o
  -6   9   1     1506.88     1545.98     42.67 o
  -5   9   1      586.13      595.56     17.40 o
  -4   9   1     1734.37     1652.72     27.09 o
  -3   9   1     1524.59     1290.11     23.37 o
  -2   9   1     3246.53     3119.15     44.22 o
  -1   9   1      760.54      669.79     18.44 o
   0   9   1     3295.74     3273.87     48.27 o
   1   9   1    10915.87    11082.74    144.67 o
   2   9   1    12455.44    12504.52    120.76 o
   3   9   1     5443.26     5338.13     64.72 o
   4   9   1      424.48      425.52     12.93 o
   5   9   1     2929.53     2935.81     53.92 o
   6   9   1     1689.94     1622.79     38.17 o
   7   9   1     4011.25     3996.52     68.26 o
   8   9   1       33.97       20.70     10.66 o
   9   9   1      562.48      623.56     33.66 o
  10   9   1     1263.19     1258.08     66.37 o
  11   9   1      562.01      510.68    172.49 o
 -11  10   1       85.72       46.91     21.13 o
 -10  10   1      164.87      194.18     34.39 o
  -9  10   1      907.90      866.78     54.28 o
  -8  10   1       26.67       40.72     12.48 o
  -7  10   1        5.51       17.11      9.72 o
  -6  10   1     2000.36     1951.19     76.04 o
  -5  10   1     4654.34     4710.06     67.85 o
  -4  10   1    12986.38    13185.68    146.31 o
  -3  10   1       82.00       73.44      5.67 o
  -2  10   1     2597.37     2828.70     42.51 o
  -1  10   1     5662.45     5726.02     88.41 o
   0  10   1     7795.39     7517.71    101.61 o
   1  10   1     1777.04     1770.45     37.04 o
   2  10   1      163.03      156.95      8.01 o
   3  10   1     3812.39     3753.07     60.56 o
   4  10   1    16024.00    16118.50    207.87 o
   5  10   1     5083.07     5241.83     75.06 o
   6  10   1        1.32        3.42      6.92 o
   7  10   1        1.70       -1.62      9.87 o
   8  10   1     3519.03     3527.77     95.47 o
   9  10   1      829.19      900.44     44.43 o
  10  10   1       11.52       27.55     22.12 o
  11  10   1      102.35      106.44     31.99 o
 -11  11   1      595.85      756.49    146.87 o
 -10  11   1        7.70       -6.10     17.97 o
  -9  11   1       11.69       15.86     16.58 o
  -8  11   1      400.28      415.04     32.44 o
  -7  11   1     2412.92     2469.27     67.01 o
  -6  11   1      200.68      218.53     19.32 o
  -5  11   1     1037.13     1011.86     29.21 o
  -4  11   1      350.21      341.33     11.21 o
  -3  11   1     3798.10     3776.71     55.43 o
  -2  11   1     4109.44     4162.59     61.33 o
  -1  11   1     1867.06     1794.40     34.67 o
   0  11   1        1.04        0.30      7.12 o
   1  11   1    10238.42    10237.83    129.32 o
   2  11   1     6010.28     6043.67     87.57 o
   3  11   1     7141.95     7200.92     85.73 o
   4  11   1     1543.54     1574.71     32.51 o
   5  11   1     2270.77     2241.47     51.85 o
   6  11   1      151.50      178.60     15.99 o
   7  11   1     1818.85     1871.41     65.79 o
   8  11   1      410.70      365.17     31.01 o
   9  11   1      923.40      876.81     51.12 o
  10  11   1      977.45      928.67     63.62 o
  11  11   1     1040.59      892.46     70.55 o
 -11  12   1       43.53       71.88     33.44 o
 -10  12   1      499.59      568.05     48.04 o
  -9  12   1       56.25       53.90     25.70 o
  -8  12   1      684.17      628.87     40.01 o
  -7  12   1       41.46       32.04     17.06 o
  -6  12   1     1173.02     1119.69     43.44 o
  -5  12   1      677.72      680.53     24.38 o
  -4  12   1     4403.45     4490.95     65.29 o
  -3  12   1      662.62      649.68     18.12 o
  -2  12   1      268.30      244.92     13.71 o
  -1  12   1     3712.06     3579.97     57.60 o
   0  12   1     6331.27     6291.88    101.22 o
   1  12   1     5149.44     4869.69     79.92 o
   2  12   1     2254.58     2346.75     40.27 o
   3  12   1     1852.33     2014.30     36.49 o
   4  12   1    11666.42    12184.28    201.05 o
   5  12   1     1333.44     1325.44     52.35 o
   6  12   1       35.34       39.95     14.31 o
   7  12   1     1556.24     1586.56     61.50 o
   8  12   1     2724.07     2776.12     87.14 o
   9  12   1     1040.68     1029.52     54.50 o
  10  12   1        2.07      -15.09     28.22 o
 -10  13   1       37.50       17.74     19.02 o
  -9  13   1       81.10       39.05     19.81 o
  -8  13   1        6.05       24.62     15.15 o
  -7  13   1     4979.78     5303.01    124.12 o
  -6  13   1      182.14      168.43     18.71 o
  -5  13   1     1223.68     1123.99     44.99 o
  -4  13   1       82.89       74.27      8.30 o
  -3  13   1     4234.23     4358.88     62.53 o
  -2  13   1     2144.16     2053.62     42.57 o
  -1  13   1      378.25      389.20     19.33 o
   0  13   1       27.27       31.29      9.01 o
   1  13   1    12312.21    12487.22    161.21 o
   2  13   1     3451.75     3344.31     64.76 o
   3  13   1     7671.11     7760.43     94.09 o
   4  13   1        7.57        7.39      5.88 o
   5  13   1     1078.44     1084.24     40.42 o
   6  13   1     2488.96     2482.04     77.07 o
   7  13   1     1588.68     1454.70     60.35 o
   8  13   1      172.33      169.05     29.52 o
   9  13   1      375.52      395.88     35.23 o
  10  13   1      192.18      277.93     52.61 o
 -10  14   1     1298.57     1112.69     97.23 o
  -9  14   1       20.40       16.83     19.69 o
  -8  14   1     1049.55     1018.05     62.28 o
  -7  14   1       58.25       29.26     24.75 o
  -6  14   1     2406.43     2463.26     78.81 o
  -5  14   1      902.26      916.46     61.66 o
  -4  14   1     4179.02     4320.02    100.75 o
  -3  14   1      504.48      512.96     19.48 o
  -2  14   1     1030.11      975.00     31.46 o
  -1  14   1     2298.40     2193.51     52.64 o
   0  14   1     5424.93     5370.54     90.85 o
   1  14   1     2240.22     2110.43     51.30 o
   2  14   1      288.64      313.58     20.66 o
   3  14   1       20.94       14.69      7.32 o
   4  14   1     3442.44     3478.41     76.13 o
   5  14   1       96.87       86.79     15.90 o
   6  14   1        7.08       36.64     13.06 o
   7  14   1      852.28      879.68     48.06 o
   8  14   1     1519.29     1432.17     64.01 o
   9  14   1      461.26      457.58     51.66 o
  10  14   1      230.98      195.18    100.46 o
  -9  15   1      215.17      198.03     30.80 o
  -8  15   1        4.45      -12.62     19.48 o
  -7  15   1     3836.62     4112.16    111.38 o
  -6  15   1       24.94       23.54     17.35 o
  -5  15   1        9.70       11.43     14.50 o
  -4  15   1      632.38      608.67     29.01 o
  -3  15   1     4783.46     4930.42     75.23 o
  -2  15   1     4523.53     4712.50     85.94 o
  -1  15   1      611.46      663.24     28.91 o
   0  15   1     2886.28     2838.48     63.36 o
   1  15   1     3011.36     3054.25     65.62 o
   2  15   1       76.76       83.63     10.94 o
   3  15   1      626.60      628.57     25.03 o
   4  15   1      351.18      294.27     24.47 o
   5  15   1     1809.98     1726.23     74.39 o
   6  15   1     1246.63     1140.44     53.11 o
   7  15   1     1403.37     1553.00     75.19 o
   8  15   1       82.81       79.67     24.05 o
   9  15   1      101.80       62.51     28.57 o
  -9  16   1       97.99       46.86     42.02 o
  -8  16   1     1309.45     1277.56     84.32 o
  -7  16   1       28.26       14.53     17.59 o
  -6  16   1     1780.38     1915.49     74.60 o
  -5  16   1        1.84        4.41     15.19 o
  -4  16   1     4805.60     4640.14    126.59 o
  -3  16   1       45.97       43.03      9.64 o
  -2  16   1      308.20      312.56     20.79 o
  -1  16   1      302.10      285.09     20.42 o
   0  16   1     1420.02     1429.34     44.82 o
   1  16   1       85.62       64.79     13.83 o
   2  16   1      606.58      584.11     27.90 o
   3  16   1       21.06       35.42     10.11 o
   4  16   1     2931.72     2777.80     95.62 o
   5  16   1       53.92       67.71     20.14 o
   6  16   1       91.78       71.01     19.39 o
   7  16   1      218.10      203.14     30.92 o
   8  16   1     1408.32     1423.28     75.88 o
  -8  17   1       79.43      144.45     34.27 o
  -7  17   1     2372.78     2529.63    100.05 o
  -6  17   1        3.91        3.27     18.61 o
  -5  17   1      371.74      315.19     33.91 o
  -4  17   1      153.23      126.16     23.89 o
  -3  17   1     7704.33     8199.70    143.31 o
  -2  17   1      424.72      412.83     25.02 o
  -1  17   1     2176.64     2117.52     61.30 o
   0  17   1      688.39      659.01     31.49 o
   1  17   1     1229.48     1214.63     42.17 o
   2  17   1     1035.54     1042.30     38.85 o
   3  17   1      166.09      212.71     24.57 o
   4  17   1       84.95      107.69     23.96 o
   5  17   1     2023.58     1913.95     82.74 o
   6  17   1        4.96       10.76     15.93 o
   7  17   1     1489.41     1529.00     78.00 o
   8  17   1      177.78      199.23     42.81 o
  -7  18   1       48.10       54.95     26.72 o
  -6  18   1     1186.73     1127.24     97.45 o
  -5  18   1        4.30        8.76     23.35 o
  -4  18   1     1952.93     1751.04     77.29 o
  -3  18   1      103.27      128.30     26.04 o
  -2  18   1     1663.12     1527.51     49.58 o
  -1  18   1       90.37      108.41     16.45 o
   0  18   1     5100.73     5465.65    109.65 o
   1  18   1      448.83      454.22     28.11 o
   2  18   1       19.93       24.61      9.50 o
   3  18   1      546.90      513.33     35.24 o
   4  18   1     2209.52     1957.18     90.21 o
   5  18   1      300.54      298.88     34.00 o
   6  18   1        3.44        2.54     19.60 o
   7  18   1       69.30       23.20     28.15 o
  -6  19   1      120.96      136.89     24.98 o
  -5  19   1        8.25        6.24     17.81 o
  -4  19   1      207.68      224.62     29.79 o
  -3  19   1     4352.57     4700.98    117.67 o
  -2  19   1       35.73       34.40     12.39 o
  -1  19   1     1109.99     1150.48     47.42 o
   0  19   1       32.31       39.95     21.15 o
   1  19   1     2157.24     2180.69     61.67 o
   2  19   1      431.94      409.01     28.95 o
   3  19   1      795.13      805.05     53.57 o
   4  19   1        6.38        8.11     19.46 o
   5  19   1     2023.51     2063.03     91.18 o
   6  19   1      247.64      276.51     36.47 o
   7  19   1     1345.47     1086.00    132.55 o
  -6  20   1      196.55      170.74     44.41 o
  -5  20   1        0.30       14.80     25.93 o
  -4  20   1      899.42      925.59     58.73 o
  -3  20   1       48.78       27.43     16.36 o
  -2  20   1      800.08      813.09     45.86 o
  -1  20   1       92.34       89.10     17.59 o
   0  20   1     4726.22     5107.47    112.27 o
   1  20   1      246.91      248.98     22.02 o
   2  20   1       61.32       39.54     18.98 o
   3  20   1       24.63       31.40     21.38 o
   4  20   1     1267.73     1243.50     70.74 o
   5  20   1       45.32       21.30     26.21 o
   6  20   1       36.40       22.79     34.61 o
  -5  21   1        4.41       20.26     23.25 o
  -4  21   1       83.01       78.56     22.77 o
  -3  21   1     2430.55     2391.05    112.67 o
  -2  21   1      240.52      255.35     36.22 o
  -1  21   1     1303.02     1314.12     54.03 o
   0  21   1        0.16       43.41     15.13 o
   1  21   1     1818.83     1809.16     79.54 o
   2  21   1      122.27      169.18     28.56 o
   3  21   1     1693.39     1803.68     86.08 o
   4  21   1       22.28       -6.54     17.60 o
   5  21   1      999.89     1081.64    131.64 o
  -4  22   1      753.22      858.01     86.07 o
  -3  22   1       38.06        4.74     24.12 o
  -2  22   1      180.23      103.07     37.24 o
  -1  22   1      356.49      367.17     34.16 o
   0  22   1     2681.51     2792.79     82.85 o
   1  22   1       10.28      -34.52     26.11 o
   2  22   1       16.74       17.97     21.43 o
   3  22   1      385.63      456.51     46.66 o
   4  22   1     1816.50     2126.72    194.18 o
  -2  23   1      744.50      774.30     65.91 o
  -1  23   1      400.20      345.98     36.31 o
   0  23   1        8.61       26.26     19.09 o
   1  23   1     1247.68     1183.03     79.47 o
   2  23   1       47.55       12.81     36.84 o
 -12   0   2      136.35      131.39     33.20 o
 -10   0   2     6739.41     6822.62    177.74 o
  -8   0   2     1424.33     1352.68     49.18 o
  -6   0   2     4567.29     4762.39     86.23 o
  -4   0   2     8040.02     8161.12    128.80 o
  -2   0   2     3122.40     3236.84     81.35 o
   0   0   2    11675.14    11793.12    156.98 o
   2   0   2      181.55      198.44      9.45 o
   4   0   2    36166.28    38406.05    583.41 o
   6   0   2        6.22       12.93      7.92 o
   8   0   2     9326.46     9843.95    164.30 o
  10   0   2       21.97       18.48     15.08 o
  12   0   2     1426.13     1281.12    133.51 o
 -12   1   2       40.80       50.74     21.05 o
 -11   1   2     1960.82     2060.89     80.63 o
 -10   1   2       24.90       23.14     14.26 o
  -9   1   2      438.99      464.74     25.08 o
  -8   1   2      190.17      199.31     12.92 o
  -7   1   2     3218.64     3186.19     52.40 o
  -6   1   2      623.62      638.83     19.70 o
  -5   1   2       52.00       52.83      6.86 o
  -4   1   2       25.71       20.95      4.57 o
  -3   1   2    11705.15    11552.14    151.07 o
  -2   1   2     8878.48     8621.30    103.86 o
  -1   1   2     2317.00     2421.66     34.04 o
   0   1   2     1624.56     1656.09     23.18 o
   1   1   2    33641.82    33339.15    440.53 o
   2   1   2     1327.70     1376.55     21.50 o
   3   1   2     9306.38     9770.65    157.39 o
   4   1   2      614.52      688.82     18.22 o
   5   1   2     8740.58     8447.83    130.96 o
   6   1   2        5.69        9.38      4.76 o
   7   1   2     7936.88     8089.20    102.61 o
   8   1   2      121.36      101.03     11.13 o
   9   1   2      681.06      671.88     34.33 o
  10   1   2      100.00      100.04     15.09 o
  11   1   2     1279.01     1368.05     51.26 o
  12   1   2        8.50        3.14     19.66 o
 -12   2   2        5.20       -0.47     18.82 o
 -11   2   2       18.95       19.74     28.08 o
 -10   2   2     3587.12     3652.22     93.09 o
  -9   2   2      887.13      917.66     33.45 o
  -8   2   2      710.28      640.52     23.56 o
  -7   2   2       12.31       22.43      6.25 o
  -6   2   2     6088.43     5996.67     75.20 o
  -5   2   2     5149.33     5464.91     71.66 o
  -4   2   2     5955.16     5851.30     64.65 o
  -3   2   2      738.69      760.85     14.79 o
  -2   2   2     9625.44     9718.45    100.21 o
  -1   2   2      329.63      332.27      8.64 o
   0   2   2    16942.73    16871.18    343.96 o
   1   2   2     1733.22     1828.60     37.57 o
   2   2   2     9098.07     8948.53     94.32 o
   3   2   2     2750.37     2753.94     54.69 o
   4   2   2    37749.24    38115.25    362.19 o
   5   2   2      614.45      631.81     20.13 o
   6   2   2      473.82      534.32     14.94 o
   7   2   2      180.48      178.72     11.34 o
   8   2   2     6160.79     6483.76     92.14 o
   9   2   2        0.78       -9.38     10.46 o
  10   2   2      161.92      179.75     18.32 o
  11   2   2        1.40        7.24     16.03 o
  12   2   2     1007.52      999.71     72.93 o
 -12   3   2      376.56      354.58     52.77 o
 -11   3   2     1635.90     1686.63     86.19 o
 -10   3   2      371.27      359.75     28.20 o
  -9   3   2     1196.03     1112.73     40.69 o
  -8   3   2      976.07      935.54     32.80 o
  -7   3   2     8026.77     8193.98    104.10 o
  -6   3   2      428.63      384.99     13.76 o
  -5   3   2      180.52      233.73      9.98 o
  -4   3   2     6557.87     6607.55    104.34 o
  -3   3   2    19217.88    19314.15    314.45 o
  -2   3   2     9152.92     9047.87    162.90 o
  -1   3   2    54334.88    54834.86    557.68 o
   0   3   2     5361.40     5621.07     69.02 o
   1   3   2     1297.98     1404.53     22.65 o
   2   3   2      259.58      300.56     10.88 o
   3   3   2      191.40      193.00      9.57 o
   4   3   2     5617.98     5653.26     78.90 o
   5   3   2    18210.73    17650.38    239.40 o
   6   3   2      859.53      826.15     18.04 o
   7   3   2     6574.77     6654.31     90.61 o
   8   3   2       10.15       13.69      8.72 o
   9   3   2     1058.25     1059.69     34.27 o
  10   3   2       68.09       60.71     14.19 o
  11   3   2     1346.38     1294.66     55.59 o
  12   3   2       32.60       34.79     22.59 o
 -12   4   2       30.23       68.10     24.60 o
 -11   4   2       34.31       22.69     23.55 o
 -10   4   2     2654.52     2626.77     76.36 o
  -9   4   2     1318.21     1355.93     45.57 o
  -8   4   2      361.24      380.89     22.09 o
  -7   4   2      386.38      407.76     20.40 o
  -6   4   2    13946.39    13848.46    174.41 o
  -5   4   2     8466.61     8548.56    100.37 o
  -4   4   2    13699.04    13848.13    134.10 o
  -3   4   2      825.28      917.20     16.69 o
  -2   4   2     6109.47     6098.53     94.68 o
  -1   4   2    18309.37    18962.38    172.66 o
   0   4   2    25413.86    25710.68    334.54 o
   1   4   2       83.49      101.48      4.05 o
   2   4   2     2016.69     2044.42     34.64 o
   3   4   2     4740.74     4836.65     68.75 o
   4   4   2     8953.84     8988.63    108.79 o
   5   4   2      247.08      213.24     11.05 o
   6   4   2     1138.61     1109.49     24.56 o
   7   4   2      490.97      480.48     20.80 o
   8   4   2     4950.32     5119.66     84.51 o
   9   4   2       93.20       81.81     11.95 o
  10   4   2       84.93      110.57     17.17 o
  11   4   2        7.67        1.40     35.21 o
  12   4   2      744.71      699.62     53.23 o
 -12   5   2      918.96      969.50     69.64 o
 -11   5   2     1106.21     1135.36     93.12 o
 -10   5   2      357.13      382.95     33.86 o
  -9   5   2     2041.37     1996.61     52.15 o
  -8   5   2     1546.00     1602.85     49.98 o
  -7   5   2    15861.30    16062.55    208.58 o
  -6   5   2     1300.57     1252.93     34.04 o
  -5   5   2       71.24       70.50      5.80 o
  -4   5   2    16035.36    16711.01    188.85 o
  -3   5   2    19885.77    19695.88    222.04 o
  -2   5   2    18636.75    19093.13    366.69 o
  -1   5   2      668.91      654.51     20.95 o
   0   5   2     2614.41     2803.03     45.06 o
   1   5   2    28616.91    28917.54    211.01 o
   2   5   2      625.77      661.01     11.23 o
   3   5   2      361.09      282.69      8.91 o
   4   5   2     5169.00     5104.97     80.08 o
   5   5   2    10930.75    10848.67    135.58 o
   6   5   2     1239.44     1175.21     30.71 o
   7   5   2     2142.66     2197.08     46.34 o
   8   5   2       48.77       44.06     10.04 o
   9   5   2     1108.74     1159.94     38.32 o
  10   5   2       72.61       80.87     16.30 o
  11   5   2     1170.64     1154.42     58.44 o
  12   5   2       19.28       19.06     23.87 o
 -12   6   2       15.24       25.70     20.06 o
 -11   6   2       42.76       51.35     22.27 o
 -10   6   2     3228.11     3456.49     93.70 o
  -9   6   2     1551.87     1554.16     69.74 o
  -8   6   2      646.64      690.47     30.39 o
  -7   6   2      846.10      921.35     33.65 o
  -6   6   2     8364.98     8294.66    110.75 o
  -5   6   2     8270.74     8656.46     92.44 o
  -4   6   2     5074.86     5205.15     61.42 o
  -3   6   2      817.38      886.05     26.60 o
  -2   6   2    20587.34    19781.01    186.78 o
  -1   6   2     7829.52     7728.11     89.64 o
   0   6   2    15422.83    15837.90    217.76 o
   1   6   2     4071.05     4289.27     43.55 o
   2   6   2    14786.94    15635.79    143.42 o
   3   6   2        6.26       30.99      3.76 o
   4   6   2    10711.68    10635.05    126.84 o
   5   6   2      139.17      126.98      9.03 o
   6   6   2     1906.24     1872.97     40.26 o
   7   6   2     1611.77     1621.16     43.79 o
   8   6   2     3510.28     3566.79     69.04 o
   9   6   2      429.90      489.40     28.61 o
  10   6   2       11.10       21.29     15.07 o
  11   6   2       10.31       13.98     16.56 o
 -12   7   2      502.53      503.90     66.56 o
 -11   7   2      788.37      746.92     65.48 o
 -10   7   2       18.60       20.00     16.70 o
  -9   7   2     3970.30     3985.47    131.80 o
  -8   7   2      951.14      988.71     36.77 o
  -7   7   2    24544.96    25670.76    371.39 o
  -6   7   2      309.79      303.82     16.20 o
  -5   7   2      811.36      818.58     20.24 o
  -4   7   2     5995.34     6131.43     78.05 o
  -3   7   2    10756.23    10738.05    110.98 o
  -2   7   2     7734.66     7717.36     91.16 o
  -1   7   2      222.92      280.99     10.57 o
   0   7   2      184.25      174.53      8.00 o
   1   7   2    12730.06    12603.58    154.85 o
   2   7   2     2986.79     2866.02     32.05 o
   3   7   2      879.73      783.50     21.92 o
   4   7   2      314.37      337.79     16.87 o
   5   7   2     4144.86     4193.59     56.43 o
   6   7   2     3164.58     3065.77     54.46 o
   7   7   2        3.44        8.99      8.05 o
   8   7   2       59.50       55.80     10.95 o
   9   7   2     2386.89     2333.97     62.92 o
  10   7   2     1088.99     1177.48     50.70 o
  11   7   2      615.53      597.53     57.75 o
 -11   8   2      219.03      170.98     23.63 o
 -10   8   2     2368.76     2304.32     78.15 o
  -9   8   2      936.11     1023.84     48.65 o
  -8   8   2      833.23      872.63     37.77 o
  -7   8   2       12.44       13.18      8.67 o
  -6   8   2     7256.80     7449.39    101.17 o
  -5   8   2     4128.06     4204.85     56.09 o
  -4   8   2    10712.78    10701.52    159.42 o
  -3   8   2      552.74      566.83     14.29 o
  -2   8   2     5226.66     5180.90     61.38 o
  -1   8   2     6708.50     6672.09     72.94 o
   0   8   2     4540.81     4275.85     54.91 o
   1   8   2     5055.39     5350.76     78.96 o
   2   8   2     8179.21     8535.22     97.05 o
   3   8   2     2411.96     2406.45     37.11 o
   4   8   2     5499.71     5764.92    125.04 o
   5   8   2     4922.53     4931.30     74.50 o
   6   8   2       49.28       55.77      8.60 o
   7   8   2        5.96       15.95      8.70 o
   8   8   2      627.86      671.50     31.70 o
   9   8   2     1614.65     1625.14     52.63 o
  10   8   2        3.36       18.07     15.54 o
  11   8   2       28.12        4.11     31.08 o
 -11   9   2      320.62      303.13     31.65 o
 -10   9   2       13.54      -11.53     20.87 o
  -9   9   2     1169.94     1182.83     52.84 o
  -8   9   2     2707.65     2716.97     85.16 o
  -7   9   2     4337.80     4396.13     89.89 o
  -6   9   2      796.48      768.38     22.18 o
  -5   9   2       26.30       35.49      4.09 o
  -4   9   2      808.38      748.15     19.72 o
  -3   9   2     1425.12     1279.22     29.86 o
  -2   9   2     3403.72     3381.79     46.65 o
  -1   9   2     2344.56     2419.88     58.42 o
   0   9   2       47.15       28.02      4.57 o
   1   9   2    17502.07    17806.46    272.51 o
   2   9   2     5170.73     4738.21     59.11 o
   3   9   2     2760.07     2863.13     39.10 o
   4   9   2      454.80      472.93     20.82 o
   5   9   2     3631.89     3679.69     62.32 o
   6   9   2     5375.64     5475.94    134.09 o
   7   9   2     1090.54     1039.40     49.19 o
   8   9   2       25.71       25.47     10.66 o
   9   9   2      970.63     1048.43     47.11 o
  10   9   2     1627.61     1572.26     61.01 o
  11   9   2      586.32      540.19     57.12 o
 -11  10   2      406.92      391.90     82.99 o
 -10  10   2      741.52      741.76     51.63 o
  -9  10   2      672.07      710.82     41.96 o
  -8  10   2      294.60      284.04     23.68 o
  -7  10   2       20.71       16.91     10.90 o
  -6  10   2     2002.09     1946.24     48.07 o
  -5  10   2     1785.20     1864.97     31.92 o
  -4  10   2     3272.16     3305.90     67.88 o
  -3  10   2      227.55      240.71     11.96 o
  -2  10   2       15.31       27.89      5.18 o
  -1  10   2     3650.59     3681.42     50.28 o
   0  10   2     2848.09     2640.65     49.19 o
   1  10   2     3145.54     3054.66     63.99 o
   2  10   2       80.73       75.35      6.52 o
   3  10   2     4752.45     4725.59     58.94 o
   4  10   2     5299.44     5548.90     83.67 o
   5  10   2     6360.83     6143.52     88.74 o
   6  10   2      276.74      276.93     19.39 o
   7  10   2        5.37        5.90     12.84 o
   8  10   2      713.53      712.61     37.84 o
   9  10   2      971.94      983.44     46.38 o
  10  10   2        6.82       25.13     19.09 o
  11  10   2      594.35      614.90     75.73 o
 -11  11   2      124.43      140.57     38.39 o
 -10  11   2        5.30       18.35     20.23 o
  -9  11   2      579.92      583.99     60.42 o
  -8  11   2     4776.90     4910.16    103.79 o
  -7  11   2     1440.56     1423.14     49.65 o
  -6  11   2     5251.11     5176.58    100.32 o
  -5  11   2      354.87      365.46     13.39 o
  -4  11   2      884.76      905.43     21.68 o
  -3  11   2      986.29      935.94     23.38 o
  -2  11   2     2320.99     2313.28     46.03 o
  -1  11   2      395.93      351.43     15.91 o
   0  11   2     3643.64     3448.01     52.82 o
   1  11   2     1850.75     1843.88     47.54 o
   2  11   2     9071.23     9030.47     89.84 o
   3  11   2     1878.30     1903.92     34.11 o
   4  11   2      327.70      307.02     12.63 o
   5  11   2      204.56      224.01     23.47 o
   6  11   2     2281.72     2267.38     56.05 o
   7  11   2      211.17      183.74     16.80 o
   8  11   2       20.70       23.70     17.50 o
   9  11   2      997.84      989.10     53.08 o
  10  11   2     2007.29     2059.13     90.84 o
 -11  12   2      199.63      197.49     87.53 o
 -10  12   2      360.37      307.63     36.38 o
  -9  12   2     1288.63     1165.80     68.48 o
  -8  12   2       94.01      109.63     25.82 o
  -7  12   2      417.84      390.09     26.79 o
  -6  12   2       72.01       69.21     15.58 o
  -5  12   2     4636.03     4716.55     84.39 o
  -4  12   2      422.90      432.92     15.37 o
  -3  12   2       44.08       35.30      5.95 o
  -2  12   2       49.79       45.85      7.19 o
  -1  12   2    12052.55    11848.49    142.99 o
   0  12   2     2072.48     1994.59     40.97 o
   1  12   2      743.01      692.65     22.40 o
   2  12   2      527.38      498.03     15.53 o
   3  12   2     6339.45     6282.99     76.57 o
   4  12   2     2626.16     2766.99     69.14 o
   5  12   2     3999.06     3896.61     83.64 o
   6  12   2      550.31      536.33     30.10 o
   7  12   2      508.87      549.83     37.11 o
   8  12   2      950.16      929.63     52.35 o
   9  12   2      646.31      633.44     52.00 o
  10  12   2       63.08       21.56     20.65 o
 -10  13   2        3.80       24.39     22.86 o
  -9  13   2       48.86       62.22     21.37 o
  -8  13   2     4383.94     4541.78    133.38 o
  -7  13   2        4.32      -14.85     12.02 o
  -6  13   2     4589.87     4480.93     98.79 o
  -5  13   2      140.46      120.05     16.26 o
  -4  13   2     1421.26     1453.73     38.14 o
  -3  13   2      935.57      893.63     24.85 o
  -2  13   2     1470.72     1430.66     35.12 o
  -1  13   2      674.65      651.64     25.76 o
   0  13   2     4531.59     4598.79     80.10 o
   1  13   2      351.97      335.09     16.08 o
   2  13   2     8876.44     9053.80    108.63 o
   3  13   2      404.55      407.81     17.43 o
   4  13   2       55.84       53.26     11.67 o
   5  13   2      729.08      725.94     34.15 o
   6  13   2     2113.96     1997.21     80.86 o
   7  13   2     1069.55     1023.26     65.11 o
   8  13   2       18.40        3.27     19.08 o
   9  13   2       67.06       69.42     19.76 o
  10  13   2     1915.68     1883.42    101.70 o
 -10  14   2      139.41      119.59     69.19 o
  -9  14   2     1524.61     1565.50     79.70 o
  -8  14   2       19.19        8.61     21.48 o
  -7  14   2      533.10      486.00     35.86 o
  -6  14   2      111.93       86.05     18.64 o
  -5  14   2     8724.08     8974.96    135.29 o
  -4  14   2      452.41      458.44     21.71 o
  -3  14   2       81.79       87.33      9.03 o
  -2  14   2      439.51      470.43     20.75 o
  -1  14   2    10262.31    10437.91    154.59 o
   0  14   2       12.13       21.69      8.84 o
   1  14   2      195.85      211.82     16.55 o
   2  14   2        4.55       -0.03      7.22 o
   3  14   2     7080.13     7333.41     95.51 o
   4  14   2      387.55      361.42     23.75 o
   5  14   2      723.74      651.23     36.96 o
   6  14   2       13.84        3.20     14.43 o
   7  14   2     1282.29     1345.30     59.96 o
   8  14   2      900.54      853.75     50.08 o
   9  14   2      832.43      871.97     52.86 o
  -9  15   2        0.03       63.47     25.15 o
  -8  15   2     3578.38     3648.95    144.46 o
  -7  15   2        0.19       -7.58     16.54 o
  -6  15   2     2689.85     2747.11     85.24 o
  -5  15   2      136.69      132.43     18.28 o
  -4  15   2     4476.56     4667.32     88.68 o
  -3  15   2     1922.23     1963.02     45.34 o
  -2  15   2     4769.48     4900.15     77.31 o
  -1  15   2     2129.24     2083.07     53.51 o
   0  15   2     4609.47     4658.31     85.65 o
   1  15   2      604.98      551.55     26.31 o
   2  15   2     5198.07     5378.89     93.05 o
   3  15   2      503.99      518.82     26.57 o
   4  15   2      550.64      534.01     33.59 o
   5  15   2      849.21      833.96     43.76 o
   6  15   2     2096.20     2038.56     72.59 o
   7  15   2      882.83      853.52     49.06 o
   8  15   2        6.10       15.38     18.05 o
   9  15   2       23.95       -1.23     22.70 o
  -9  16   2     1702.04     1909.08    149.66 o
  -8  16   2        0.84        4.63     19.36 o
  -7  16   2      555.13      604.10     47.96 o
  -6  16   2      134.57      117.24     20.78 o
  -5  16   2     8609.76     8578.60    168.05 o
  -4  16   2       13.39        8.18      9.69 o
  -3  16   2       17.74       20.93      9.63 o
  -2  16   2      118.74      116.99     14.22 o
  -1  16   2     4882.95     4965.46     92.18 o
   0  16   2        0.36       -6.83     10.28 o
   1  16   2       19.64        8.86     10.34 o
   2  16   2       69.91       76.03     10.81 o
   3  16   2     5613.26     5735.05    109.81 o
   4  16   2        2.38        1.12     16.08 o
   5  16   2      596.79      523.91     46.66 o
   6  16   2      117.43      139.02     25.07 o
   7  16   2     1525.24     1488.63     75.93 o
   8  16   2      317.60      296.72     37.25 o
  -8  17   2     1357.10     1304.72     75.56 o
  -7  17   2       47.16       23.26     20.66 o
  -6  17   2      857.51      838.77     59.75 o
  -5  17   2       11.59       25.38     15.25 o
  -4  17   2     4446.13     4690.18     86.89 o
  -3  17   2      210.26      234.05     19.96 o
  -2  17   2     3287.70     3385.82     80.60 o
  -1  17   2        3.58        2.75     11.18 o
   0  17   2     4490.86     4399.89     87.57 o
   1  17   2      214.15      200.32     17.87 o
   2  17   2     2341.76     2463.10     56.50 o
   3  17   2      840.83      814.58     42.85 o
   4  17   2     1655.24     1606.46     74.37 o
   5  17   2      310.55      317.56     35.51 o
   6  17   2     2664.92     2698.23    103.78 o
   7  17   2       37.07       36.42     21.36 o
   8  17   2       32.83       17.57     25.86 o
  -7  18   2      280.67      208.89     35.13 o
  -6  18   2        7.92        8.16     17.77 o
  -5  18   2     3997.69     3916.18    148.10 o
  -4  18   2       56.08       17.04     15.54 o
  -3  18   2      217.23      200.38     21.13 o
  -2  18   2       87.36       69.97     14.19 o
  -1  18   2     6961.45     7495.92    141.29 o
   0  18   2        0.04       -0.11     11.23 o
   1  18   2      193.35      166.13     16.69 o
   2  18   2        6.73       -0.98     10.31 o
   3  18   2     3774.93     3886.93    120.51 o
   4  18   2      563.35      550.19     50.02 o
   5  18   2      569.67      513.91     44.49 o
   6  18   2      212.31      235.70     40.44 o
   7  18   2     1374.12     1397.65     88.93 o
  -7  19   2       23.50       -7.96     41.04 o
  -6  19   2      162.49       16.07     27.81 o
  -5  19   2       85.68       73.75     21.33 o
  -4  19   2     3181.83     3331.31     98.75 o
  -3  19   2       45.09       63.70     16.41 o
  -2  19   2     3532.20     3831.56    136.61 o
  -1  19   2      774.63      760.23     39.37 o
   0  19   2      225.10      226.58     20.35 o
   1  19   2       45.30       38.79     12.35 o
   2  19   2     1519.94     1497.47     88.27 o
   3  19   2      712.06      765.14     52.15 o
   4  19   2      971.31      854.20     57.34 o
   5  19   2       46.48       26.80     29.08 o
   6  19   2     3312.79     3463.40    124.51 o
   7  19   2       57.15      -89.85     59.90 o
  -6  20   2        5.62      -69.77     51.91 o
  -5  20   2     1107.09     1168.04     67.57 o
  -4  20   2       16.43       22.70     18.07 o
  -3  20   2       43.97       18.68     18.40 o
  -2  20   2       70.77       50.52     17.38 o
  -1  20   2     3466.97     3530.47     90.03 o
   0  20   2      468.36      460.53     31.05 o
   1  20   2      443.18      511.30     33.80 o
   2  20   2      605.35      592.27     56.35 o
   3  20   2     1564.23     1435.98     74.89 o
   4  20   2       91.25       80.94     20.76 o
   5  20   2      892.89      837.75     59.64 o
   6  20   2       39.34      -40.88     52.64 o
  -5  21   2       55.18       48.08     26.88 o
  -4  21   2     1064.51      981.82     73.36 o
  -3  21   2      408.73      440.16     70.41 o
  -2  21   2     2092.17     2070.96     77.05 o
  -1  21   2      486.81      499.62     33.93 o
   0  21   2        1.44       -9.92     13.88 o
   1  21   2       22.46       21.16     18.86 o
   2  21   2     1302.97     1273.91     70.78 o
   3  21   2      156.41      120.30     25.77 o
   4  21   2       52.06       29.48     18.47 o
   5  21   2      130.90      109.50     46.73 o
  -4  22   2       12.16      -47.68     50.30 o
  -3  22   2        1.91       31.41     23.06 o
  -2  22   2      154.57      158.45     27.28 o
  -1  22   2     1041.03     1089.04     55.86 o
   0  22   2      600.41      666.01     43.86 o
   1  22   2      462.69      477.93     43.21 o
   2  22   2        9.67        3.22     18.43 o
   3  22   2     1460.73     1348.10     87.84 o
  -2  23   2      518.42      534.17     49.71 o
  -1  23   2      308.02      374.61     39.45 o
   0  23   2       56.52       66.79     25.41 o
   1  23   2      113.51       76.25     36.62 o
 -13   0   3      667.25      723.56    112.46 o
 -11   0   3     2083.70     2016.78    114.57 o
  -9   0   3     2199.01     2194.23     82.32 o
  -7   0   3     2826.61     2651.93     67.81 o
  -5   0   3     2537.62     2036.35     61.27 o
  -3   0   3     4636.15     4583.47    108.90 o
  -1   0   3    30087.52    30790.19    482.49 o
   1   0   3     1176.76     1351.15     30.85 o
   3   0   3    20044.16    19612.03    274.36 o
   5   0   3     2603.68     2513.08     85.87 o
   7   0   3     2675.08     2620.21     63.08 o
   9   0   3     1615.74     1659.94     60.45 o
  11   0   3     1206.53     1279.96     78.43 o
 -13   1   3        0.45      -31.25     29.57 o
 -12   1   3     2845.70     2794.42    100.72 o
 -11   1   3      121.82      140.68     24.30 o
 -10   1   3        2.27       13.50     15.06 o
  -9   1   3       34.76       29.10      9.54 o
  -8   1   3     5154.79     5244.50     78.44 o
  -7   1   3      197.25      249.06     15.00 o
  -6   1   3       47.93       54.25      7.24 o
  -5   1   3       52.35       77.34      7.80 o
  -4   1   3    24568.06    24634.14    239.63 o
  -3   1   3      584.25      574.06     15.52 o
  -2   1   3      153.39      122.03      5.93 o
  -1   1   3        1.79       10.10      2.60 o
   0   1   3    38766.99    39126.31    608.27 o
   1   1   3      130.65      161.49      5.94 o
   2   1   3     5284.47     5230.10     81.17 o
   3   1   3     2541.79     2702.24     41.43 o
   4   1   3     8855.94     9018.39    118.45 o
   5   1   3      120.55       88.41      8.78 o
   6   1   3    16909.45    17696.71    210.63 o
   7   1   3        9.54       15.59      5.57 o
   8   1   3      684.39      614.98     23.03 o
   9   1   3       34.11       27.11     13.47 o
  10   1   3     1646.48     1628.57     50.27 o
  11   1   3        2.30      -16.68     14.16 o
  12   1   3       23.11      -14.38     23.38 o
 -12   2   3       19.68       28.88     25.05 o
 -11   2   3     1484.02     1308.90     64.37 o
 -10   2   3       21.50       32.59     16.73 o
  -9   2   3     2752.15     2852.05     61.87 o
  -8   2   3       90.77       90.67     10.68 o
  -7   2   3     3413.50     3513.59     61.43 o
  -6   2   3      529.46      524.95     24.32 o
  -5   2   3    17307.79    17123.18    190.00 o
  -4   2   3     1153.35     1165.94     21.61 o
  -3   2   3      145.38      135.43      6.57 o
  -2   2   3       29.55       40.86      4.53 o
  -1   2   3    30947.95    31718.75    316.17 o
   0   2   3     1634.44     1646.64     29.52 o
   1   2   3     3563.41     3749.60     49.94 o
   2   2   3    15873.90    16492.10    188.38 o
   3   2   3    20559.48    20723.80    283.84 o
   4   2   3     1452.79     1435.61     31.56 o
   5   2   3     6072.56     6056.07     89.75 o
   6   2   3      496.68      536.50     27.17 o
   7   2   3     1652.37     1670.54     34.01 o
   8   2   3       15.22       24.22      8.24 o
   9   2   3     1282.78     1245.06     65.93 o
  10   2   3      286.49      260.13     23.53 o
  11   2   3      863.64      885.92     50.98 o
  12   2   3       33.48       30.24     38.58 o
 -12   3   3     1692.62     1730.44     92.37 o
 -11   3   3      864.19      744.74     48.41 o
 -10   3   3       60.60       54.75     15.03 o
  -9   3   3     1075.80     1008.20     43.72 o
  -8   3   3     3034.99     3093.13     67.74 o
  -7   3   3       31.83       35.83      7.39 o
  -6   3   3      148.58      151.02     12.47 o
  -5   3   3       65.42       54.71      7.28 o
  -4   3   3    12829.31    12841.03    198.14 o
  -3   3   3     9660.32     9602.65    158.04 o
  -2   3   3     2865.98     2905.80     53.53 o
  -1   3   3     1671.51     1744.28     25.95 o
   0   3   3    31725.11    33031.83    272.43 o
   1   3   3       75.94       80.94      5.60 o
   2   3   3    12083.80    12013.69    205.47 o
   3   3   3      733.72      742.77     22.56 o
   4   3   3     4117.28     3926.20     75.14 o
   5   3   3     3606.08     3572.49     66.19 o
   6   3   3     9832.58     9855.58    132.05 o
   7   3   3      125.01      131.05     12.11 o
   8   3   3        1.81       19.83      8.10 o
   9   3   3       76.07       64.04     14.61 o
  10   3   3     2135.52     2146.46     70.02 o
  11   3   3       41.54       27.89     14.71 o
  12   3   3       22.08      -94.26     79.76 o
 -12   4   3       24.63       45.63     21.10 o
 -11   4   3      857.51      769.97     59.47 o
 -10   4   3      147.63      159.38     21.09 o
  -9   4   3     2834.89     2946.63     78.59 o
  -8   4   3      179.11      158.44     15.53 o
  -7   4   3      527.39      548.19     19.87 o
  -6   4   3     4742.27     4770.50     80.15 o
  -5   4   3    15617.37    16265.74    230.10 o
  -4   4   3     4334.08     4358.42     59.07 o
  -3   4   3       14.30       29.76      5.03 o
  -2   4   3     1077.96     1249.42     24.53 o
  -1   4   3    10844.01    10873.59    130.92 o
   0   4   3     4855.60     5092.49     72.24 o
   1   4   3     4640.57     4967.61     68.09 o
   2   4   3    10505.05    10768.80    176.04 o
   3   4   3    23216.03    23982.76    451.43 o
   4   4   3     3127.17     3103.04     59.98 o
   5   4   3        9.53       15.85      7.57 o
   6   4   3     2314.48     2295.73     52.28 o
   7   4   3     8391.01     8646.96    117.13 o
   8   4   3      606.38      587.47     26.01 o
   9   4   3     2316.66     2227.93     56.33 o
  10   4   3      301.65      287.32     26.90 o
  11   4   3      651.34      672.91     41.61 o
 -12   5   3      742.45      706.48     60.03 o
 -11   5   3      794.37      795.13     59.73 o
 -10   5   3      269.52      299.85     30.43 o
  -9   5   3      152.34      146.11     18.84 o
  -8   5   3     3958.63     4023.12     75.31 o
  -7   5   3      599.00      586.04     26.06 o
  -6   5   3     2348.86     2245.87     43.56 o
  -5   5   3     2284.68     2329.00     38.27 o
  -4   5   3    10511.93    10538.18    156.34 o
  -3   5   3     9623.16     9441.25    128.97 o
  -2   5   3     7498.95     7726.09    149.91 o
  -1   5   3      367.42      424.93     12.70 o
   0   5   3    22792.14    22799.66    313.74 o
   1   5   3     2597.14     2582.86     50.50 o
   2   5   3    20414.24    20538.56    197.50 o
   3   5   3     4248.42     4572.69     94.66 o
   4   5   3     1582.07     1581.67     31.80 o
   5   5   3    10768.23    10570.18    130.09 o
   6   5   3     2730.46     2868.74     64.61 o
   7   5   3     1828.31     1791.54     44.37 o
   8   5   3     1547.42     1453.38     42.01 o
   9   5   3      103.01      128.71     16.03 o
  10   5   3     2101.54     2064.99     69.40 o
  11   5   3       42.37       19.40     15.67 o
 -12   6   3        2.32      -10.04     19.20 o
 -11   6   3      818.05      862.75     63.58 o
 -10   6   3      734.83      775.30     55.23 o
  -9   6   3     3320.52     3435.54     79.71 o
  -8   6   3      120.47      119.16     14.55 o
  -7   6   3       81.89       39.32     10.59 o
  -6   6   3     2477.24     2401.74     41.05 o
  -5   6   3     8421.39     8456.78    102.48 o
  -4   6   3     1339.01     1285.31     33.34 o
  -3   6   3     3223.60     3161.17     55.69 o
  -2   6   3     4098.64     4081.79     79.69 o
  -1   6   3    29213.22    28912.98    286.67 o
   0   6   3     1957.82     1938.83     28.46 o
   1   6   3      132.03      168.35      6.37 o
   2   6   3     1890.09     1820.74     33.87 o
   3   6   3    12453.93    12234.79    206.74 o
   4   6   3     1414.06     1369.92     35.49 o
   5   6   3       21.04       22.33      6.57 o
   6   6   3     1629.71     1577.94     39.12 o
   7   6   3     6679.70     6769.70    100.41 o
   8   6   3      700.95      692.17     32.43 o
   9   6   3     1084.78     1004.08     40.67 o
  10   6   3      135.66      182.88     22.74 o
  11   6   3      463.01      458.75     38.65 o
 -12   7   3      605.09      582.22     73.79 o
 -11   7   3      334.71      287.09     33.31 o
 -10   7   3       37.52       37.80     16.70 o
  -9   7   3     1307.60     1265.09     58.97 o
  -8   7   3     3356.26     3512.32     75.17 o
  -7   7   3     1889.23     1988.88     58.61 o
  -6   7   3     3350.20     3390.62     57.53 o
  -5   7   3      564.24      548.56     19.14 o
  -4   7   3     4810.53     4742.41     77.74 o
  -3   7   3      498.61      397.84     17.85 o
  -2   7   3     4262.35     4250.67     57.41 o
  -1   7   3      448.53      474.59     17.23 o
   0   7   3    23065.98    23305.43    216.25 o
   1   7   3     4543.08     4507.28     59.31 o
   2   7   3    13672.47    13400.07    199.46 o
   3   7   3      714.39      786.91     17.25 o
   4   7   3     4168.30     4445.83     84.43 o
   5   7   3     4765.44     4811.83     90.47 o
   6   7   3      336.56      326.57     17.68 o
   7   7   3     1803.77     1937.35     62.51 o
   8   7   3     3113.64     2945.24     70.01 o
   9   7   3      905.08      863.28     38.39 o
  10   7   3     2462.27     2347.93     82.69 o
  11   7   3      519.91      419.21     40.01 o
 -12   8   3       41.94       17.43     36.55 o
 -11   8   3      774.58      763.27     48.64 o
 -10   8   3     1860.63     1876.84     69.19 o
  -9   8   3     4329.99     4206.79    116.23 o
  -8   8   3      299.09      288.04     25.69 o
  -7   8   3        3.62        4.05      8.30 o
  -6   8   3     1202.17     1152.48     36.72 o
  -5   8   3     4864.33     5017.19     75.43 o
  -4   8   3      664.94      696.77     24.06 o
  -3   8   3     1792.78     1649.88     32.36 o
  -2   8   3     6850.57     7063.20     91.55 o
  -1   8   3    14406.02    14027.79    215.62 o
   0   8   3     3659.08     3817.41     51.08 o
   1   8   3     1219.66     1389.75     22.56 o
   2   8   3      840.81      862.26     18.07 o
   3   8   3     8596.42     8855.40    105.25 o
   4   8   3     3086.84     3131.97     50.18 o
   5   8   3      111.84      113.09     11.07 o
   6   8   3      204.23      232.98     15.39 o
   7   8   3     4399.90     4481.08    128.64 o
   8   8   3     3014.32     3122.90     73.39 o
   9   8   3      426.19      453.57     28.88 o
  10   8   3        4.72       -5.56     18.27 o
  11   8   3      371.30      271.13     36.29 o
 -11   9   3      441.15      542.95     45.97 o
 -10   9   3        0.92        5.83     16.57 o
  -9   9   3     1710.56     1715.15     78.86 o
  -8   9   3     2947.91     2878.44     82.46 o
  -7   9   3      591.64      584.24     25.96 o
  -6   9   3     1914.74     1780.39     47.16 o
  -5   9   3      669.20      689.64     25.37 o
  -4   9   3      496.76      443.33     17.99 o
  -3   9   3     1309.65     1254.57     26.17 o
  -2   9   3        2.88       14.31      5.48 o
  -1   9   3     1105.51      981.16     25.97 o
   0   9   3    11656.69    11568.30    130.41 o
   1   9   3    12588.12    12879.57    197.89 o
   2   9   3    13911.80    14569.23    154.50 o
   3   9   3     4576.90     4840.72     63.42 o
   4   9   3      159.48      124.46     15.22 o
   5   9   3     2190.44     2284.38     54.22 o
   6   9   3     2324.31     2359.51     66.81 o
   7   9   3      632.65      600.73     29.62 o
   8   9   3       97.58      110.33     18.91 o
   9   9   3     1337.65     1328.15     54.07 o
  10   9   3     1162.39     1147.93     52.81 o
  11   9   3     1361.22     1351.82    106.50 o
 -11  10   3      652.86      665.38     46.86 o
 -10  10   3     2407.54     2520.06     85.28 o
  -9  10   3     1614.68     1651.26     65.52 o
  -8  10   3        2.14        0.66     14.46 o
  -7  10   3       16.83       17.17     11.42 o
  -6  10   3     2716.50     2938.90     72.61 o
  -5  10   3      815.70      810.14     25.83 o
  -4  10   3      242.59      227.11     11.85 o
  -3  10   3      475.67      418.71     13.89 o
  -2  10   3     4567.89     4395.09     63.80 o
  -1  10   3     4755.06     4600.16     62.43 o
   0  10   3     3321.42     3084.56     51.41 o
   1  10   3        0.11        6.56      5.73 o
   2  10   3      245.13      267.95     16.12 o
   3  10   3     4109.23     4369.26     82.48 o
   4  10   3     3482.74     3460.92     98.39 o
   5  10   3      276.60      291.09     20.08 o
   6  10   3       66.03       79.03     11.96 o
   7  10   3      716.61      693.60     32.16 o
   8  10   3     3900.42     4229.96    105.78 o
   9  10   3      273.88      260.63     26.03 o
  10  10   3        2.59      -28.97     19.31 o
 -11  11   3      435.86      408.76     68.78 o
 -10  11   3       28.38        8.17     21.65 o
  -9  11   3     2089.49     2115.07     86.17 o
  -8  11   3     2439.11     2551.82     80.11 o
  -7  11   3     2709.68     2786.44     79.01 o
  -6  11   3      982.14      954.79     34.05 o
  -5  11   3      888.38      842.61     27.24 o
  -4  11   3        9.75        7.57      3.97 o
  -3  11   3     2288.88     2404.18     50.40 o
  -2  11   3      339.29      396.67     14.73 o
  -1  11   3     1035.16      931.80     24.08 o
   0  11   3     3539.77     3605.81     62.37 o
   1  11   3    11239.19    11839.97    191.09 o
   2  11   3     1767.41     1765.62     35.24 o
   3  11   3     3014.73     3040.34     61.87 o
   4  11   3      448.30      437.15     18.43 o
   5  11   3     1733.97     1619.40     45.32 o
   6  11   3     3806.07     3805.55     77.92 o
   7  11   3      519.24      476.72     27.24 o
   8  11   3       58.57       69.50     17.91 o
   9  11   3     1222.59     1293.37     61.13 o
  10  11   3      749.32      803.90     50.05 o
 -11  12   3      871.16      852.86     85.37 o
 -10  12   3     2907.42     2958.30    110.95 o
  -9  12   3      380.29      374.84     39.03 o
  -8  12   3        1.57        0.93     14.65 o
  -7  12   3     1042.30     1007.42     46.14 o
  -6  12   3     3909.77     4012.14     78.47 o
  -5  12   3      465.45      460.62     20.64 o
  -4  12   3      254.21      267.79     15.55 o
  -3  12   3      216.69      221.61     12.59 o
  -2  12   3     6621.18     6541.33     80.34 o
  -1  12   3      191.85      195.11     13.71 o
   0  12   3     1782.25     1735.37     45.98 o
   1  12   3      204.02      225.48     16.16 o
   2  12   3     3779.20     3895.84     80.74 o
   3  12   3      891.99      809.27     23.26 o
   4  12   3     5146.20     5302.79     87.49 o
   5  12   3     1234.10     1158.68     43.29 o
   6  12   3      597.77      654.38     33.72 o
   7  12   3      148.67      163.62     19.23 o
   8  12   3     2528.99     2729.59     88.79 o
   9  12   3      454.90      424.93     37.26 o
  10  12   3        4.07      -17.97     20.62 o
 -10  13   3       10.30       24.99     21.41 o
  -9  13   3     1087.77     1087.28     64.10 o
  -8  13   3      288.33      317.80     30.18 o
  -7  13   3     2558.91     2684.17     82.52 o
  -6  13   3       68.79       78.81     18.55 o
  -5  13   3      169.43      199.67     16.79 o
  -4  13   3     1105.51     1144.27     30.79 o
  -3  13   3     1586.19     1625.82     41.59 o
  -2  13   3      185.37      168.16     13.98 o
  -1  13   3     1919.50     1828.81     42.90 o
   0  13   3      142.87      119.72     11.78 o
   1  13   3    15918.77    16236.67    210.28 o
   2  13   3      373.49      353.30     17.27 o
   3  13   3     1815.92     1828.33     38.54 o
   4  13   3        7.00       12.41     10.42 o
   5  13   3     2006.88     2177.62     68.03 o
   6  13   3      972.95      911.70     41.04 o
   7  13   3      154.54      134.63     22.02 o
   8  13   3      385.25      363.76     35.95 o
   9  13   3     1630.92     1714.00     73.27 o
 -10  14   3     1599.89     1588.45    139.92 o
  -9  14   3       26.39       43.80     20.54 o
  -8  14   3      146.32      123.73     25.44 o
  -7  14   3      623.97      567.21     37.85 o
  -6  14   3     4519.70     4711.31    101.27 o
  -5  14   3       20.34       52.22     11.87 o
  -4  14   3     2438.08     2433.53     53.42 o
  -3  14   3      165.23      157.11     13.10 o
  -2  14   3     3720.54     3638.57     63.31 o
  -1  14   3        1.82        2.45      7.77 o
   0  14   3     3086.67     3018.07     57.93 o
   1  14   3      590.08      536.90     25.02 o
   2  14   3     3752.80     3946.24     63.08 o
   3  14   3      679.08      647.20     23.10 o
   4  14   3     4424.19     4610.22    137.70 o
   5  14   3       24.70       40.79     13.15 o
   6  14   3     1239.91     1182.95     54.56 o
   7  14   3      391.11      330.02     43.06 o
   8  14   3     2012.59     2045.16     78.87 o
   9  14   3      122.10      101.61     36.56 o
  -9  15   3      546.97      623.48     52.02 o
  -8  15   3       29.95       20.95     20.82 o
  -7  15   3     2607.55     2847.27    102.92 o
  -6  15   3       78.36       75.90     15.41 o
  -5  15   3      479.98      482.83     27.02 o
  -4  15   3      389.41      418.82     21.29 o
  -3  15   3     8519.66     8836.78    116.37 o
  -2  15   3      175.80      186.49     15.31 o
  -1  15   3        5.25        6.15      8.45 o
   0  15   3      974.28      902.74     34.43 o
   1  15   3     8554.53     8722.68    129.56 o
   2  15   3      246.42      254.01     16.69 o
   3  15   3      376.32      360.64     27.14 o
   4  15   3      107.23      115.74     18.45 o
   5  15   3     3730.48     3979.74     91.24 o
   6  15   3      722.11      762.83     45.41 o
   7  15   3      148.70      159.85     23.47 o
   8  15   3      157.29      155.75     24.97 o
   9  15   3     1330.93     1364.15     86.49 o
  -9  16   3        2.80       43.84     33.47 o
  -8  16   3       54.47       67.78     20.83 o
  -7  16   3      172.68      168.97     28.87 o
  -6  16   3     3006.56     3140.46     93.37 o
  -5  16   3      240.42      213.90     20.53 o
  -4  16   3     1574.20     1557.43     45.70 o
  -3  16   3       20.34       14.79      9.13 o
  -2  16   3     4540.25     4660.44     87.51 o
  -1  16   3      359.60      375.35     23.54 o
   0  16   3     7522.57     7542.48    120.99 o
   1  16   3      105.79       89.36     12.49 o
   2  16   3     2072.93     2095.53     50.34 o
   3  16   3       76.11       82.91     16.90 o
   4  16   3     3401.59     3705.70    109.27 o
   5  16   3       54.76       48.29     18.57 o
   6  16   3      712.09      752.28     53.94 o
   7  16   3        0.09       -4.64     17.56 o
   8  16   3     1342.05     1369.29     76.27 o
  -8  17   3       23.83       -2.85     19.37 o
  -7  17   3     1326.69     1208.48     68.87 o
  -6  17   3        0.32       -1.37     17.57 o
  -5  17   3     1053.03      964.22     55.13 o
  -4  17   3       85.82       87.12     13.50 o
  -3  17   3     7761.36     8180.03    121.62 o
  -2  17   3      604.84      582.73     32.02 o
  -1  17   3       25.67       12.43     11.46 o
   0  17   3       52.92       36.36     14.39 o
   1  17   3     5433.20     5704.08    123.82 o
   2  17   3       24.26       28.75     10.53 o
   3  17   3        3.42       -9.78     14.12 o
   4  17   3       39.03       37.65     22.00 o
   5  17   3     5581.74     5713.96    156.46 o
   6  17   3       22.32        1.82     20.32 o
   7  17   3      452.34      471.12     44.27 o
   8  17   3        4.00       11.41     42.66 o
  -8  18   3       54.28       88.32     53.33 o
  -7  18   3       86.64       79.62     23.40 o
  -6  18   3     2752.77     2876.65    119.05 o
  -5  18   3       29.86       21.28     16.09 o
  -4  18   3     1134.29     1196.42     46.03 o
  -3  18   3      334.23      286.76     26.91 o
  -2  18   3     2754.66     2831.95     75.33 o
  -1  18   3      341.49      316.66     23.55 o
   0  18   3     3185.99     3241.52     76.12 o
   1  18   3       83.98      101.91     14.55 o
   2  18   3     1055.96     1058.88     50.84 o
   3  18   3      110.28      107.80     28.20 o
   4  18   3     2023.46     1976.31     86.57 o
   5  18   3        0.48       23.80     20.12 o
   6  18   3      509.76      438.58     43.37 o
   7  18   3       42.59       22.62     40.28 o
  -7  19   3      777.64      911.70     93.10 o
  -6  19   3       57.91       90.66     22.30 o
  -5  19   3     1119.85     1089.07     56.40 o
  -4  19   3       27.06        4.76     18.62 o
  -3  19   3     3067.31     3316.77     95.47 o
  -2  19   3      117.04       88.69     16.28 o
  -1  19   3      203.86      172.32     25.44 o
   0  19   3       18.85       33.06     12.38 o
   1  19   3     4356.85     4633.52    104.39 o
   2  19   3       28.10       60.95     16.39 o
   3  19   3       91.83       71.93     30.74 o
   4  19   3      231.12      222.34     31.10 o
   5  19   3     2248.69     2530.65    103.68 o
   6  19   3        5.42      -29.85     43.38 o
  -6  20   3     1875.48     1677.02    169.20 o
  -5  20   3       84.20       51.08     19.74 o
  -4  20   3      435.85      409.22     40.02 o
  -3  20   3        1.88        9.34     15.99 o
  -2  20   3     1922.90     1833.88     70.41 o
  -1  20   3       13.00       33.25     13.79 o
   0  20   3     1201.63     1179.65     51.14 o
   1  20   3        0.15       21.09     17.87 o
   2  20   3      871.01      820.04     82.05 o
   3  20   3        9.09      -20.34     23.29 o
   4  20   3     2286.67     2458.27    101.84 o
   5  20   3       20.40      -75.90     57.67 o
  -5  21   3      594.95      457.17     86.25 o
  -4  21   3      286.52      214.07     37.07 o
  -3  21   3     1610.24     1571.37     76.49 o
  -2  21   3      183.84      207.35     29.83 o
  -1  21   3        6.36       22.07     14.75 o
   0  21   3       22.31       -4.84     14.26 o
   1  21   3     1111.84     1077.35     64.13 o
   2  21   3        3.63        4.53     20.76 o
   3  21   3      157.83      172.19     28.27 o
   4  21   3       52.92       23.12     25.11 o
  -4  22   3      107.39      171.06     57.64 o
  -3  22   3       11.28        6.99     17.09 o
  -2  22   3      654.98      630.02     43.36 o
  -1  22   3      315.33      322.96     38.50 o
   0  22   3      387.56      277.23     38.94 o
   1  22   3        9.29       19.42     29.86 o
   2  22   3      436.99      466.46     44.76 o
   3  22   3      274.80      240.12     71.49 o
  -1  23   3        3.18        1.47     18.01 o
   0  23   3       26.05       25.49     28.37 o
 -12   0   4      197.09      159.43     37.88 o
 -10   0   4     5199.96     5438.04    239.82 o
  -8   0   4      931.32      931.73     39.89 o
  -6   0   4    13671.07    13059.03    270.37 o
  -4   0   4       56.91       93.47     18.14 o
  -2   0   4     4572.90     4310.98     62.26 o
   0   0   4    53273.43    55253.30    963.91 o
   2   0   4    23796.82    25078.53    538.30 o
   4   0   4     8061.09     8306.43    138.49 o
   6   0   4       19.60       15.80      8.32 o
   8   0   4      783.14      762.01     44.12 o
  10   0   4      180.05      172.16     24.88 o
 -13   1   4     2161.88     2234.94    136.06 o
 -12   1   4        1.02        1.30     17.93 o
 -11   1   4     1230.00     1271.88     64.15 o
 -10   1   4        5.49       17.40     16.62 o
  -9   1   4     6121.92     6350.56    111.82 o
  -8   1   4        0.59        9.13      6.61 o
  -7   1   4     4660.49     4768.98     75.92 o
  -6   1   4      118.66      148.14     11.27 o
  -5   1   4    17280.34    17090.52    190.79 o
  -4   1   4        0.69        7.05      3.25 o
  -3   1   4    13974.32    13579.50    180.49 o
  -2   1   4     7020.58     7259.41     95.04 o
  -1   1   4      310.71      313.48      9.02 o
   0   1   4     8575.52     9258.99    130.18 o
   1   1   4     6666.02     6588.40     87.27 o
   2   1   4       72.06       83.22      5.93 o
   3   1   4     2064.31     2125.61     34.79 o
   4   1   4      756.66      806.79     21.12 o
   5   1   4    10162.04    10419.29    121.45 o
   6   1   4      318.46      314.46     15.14 o
   7   1   4      377.14      408.89     17.36 o
   8   1   4        0.05       -8.04      7.84 o
   9   1   4     2613.08     2615.57     63.69 o
  10   1   4        0.06       -3.78     17.42 o
  11   1   4      279.18      256.50     28.40 o
 -13   2   4        4.71       18.87     27.16 o
 -12   2   4      111.09      121.95     33.76 o
 -11   2   4      237.23      237.72     32.45 o
 -10   2   4     3156.43     3269.83    101.09 o
  -9   2   4       62.04       56.42     12.21 o
  -8   2   4      772.84      754.37     27.27 o
  -7   2   4       62.02       60.72     10.09 o
  -6   2   4    14144.81    13977.30    165.03 o
  -5   2   4     5040.07     5216.31     73.72 o
  -4   2   4        3.86       17.43      3.62 o
  -3   2   4     1581.02     1598.68     33.53 o
  -2   2   4    23965.65    23485.73    267.08 o
  -1   2   4    23962.41    24340.22    380.59 o
   0   2   4     4866.25     4818.72     80.15 o
   1   2   4      493.32      478.92     15.01 o
   2   2   4    13102.55    12914.26    172.72 o
   3   2   4     8083.68     8177.53    138.52 o
   4   2   4     5818.03     5818.08     78.16 o
   5   2   4     1654.75     1787.88     36.57 o
   6   2   4      875.56      800.41     23.22 o
   7   2   4      527.95      548.92     22.67 o
   8   2   4     1315.64     1353.87     33.50 o
   9   2   4        8.67       -8.66     11.07 o
  10   2   4      570.05      512.90     34.34 o
  11   2   4      277.12      258.60     26.72 o
 -12   3   4        2.89        3.38     18.30 o
 -11   3   4     1475.02     1414.14     67.36 o
 -10   3   4        7.78       12.84     15.00 o
  -9   3   4     2956.42     2930.33     78.77 o
  -8   3   4       80.82       83.56     11.70 o
  -7   3   4     3234.96     3245.94     65.42 o
  -6   3   4      740.59      710.46     25.67 o
  -5   3   4     9232.98     9361.61    158.69 o
  -4   3   4     1451.43     1416.15     39.48 o
  -3   3   4    23938.64    24144.17    273.67 o
  -2   3   4     9876.94    10278.85    123.43 o
  -1   3   4      331.97      283.01      8.61 o
   0   3   4     4268.49     4485.24     79.98 o
   1   3   4     6847.65     6294.41    107.90 o
   2   3   4       15.06       45.78      5.29 o
   3   3   4      331.80      383.93     12.61 o
   4   3   4     7842.80     7925.58    125.60 o
   5   3   4    11542.40    11276.85    189.43 o
   6   3   4     5314.79     5338.85    104.12 o
   7   3   4      966.20      941.46     29.91 o
   8   3   4        9.13       17.87      9.03 o
   9   3   4     2564.17     2579.39     67.43 o
  10   3   4       22.46       34.02     16.03 o
  11   3   4      490.54      445.89     40.91 o
 -12   4   4       87.41      112.59     29.56 o
 -11   4   4        0.38       12.63     20.33 o
 -10   4   4     2652.27     2735.34     80.25 o
  -9   4   4        3.33       17.08     12.15 o
  -8   4   4      215.94      169.80     15.51 o
  -7   4   4       49.45       43.38      9.77 o
  -6   4   4     6252.51     6171.70     97.09 o
  -5   4   4     4184.79     4152.98     59.04 o
  -4   4   4       21.93       13.00      3.39 o
  -3   4   4     1769.79     1846.21     35.86 o
  -2   4   4    14849.36    14692.72    172.21 o
  -1   4   4     7517.40     7524.13     84.88 o
   0   4   4    12718.32    12979.82    124.24 o
   1   4   4       45.01       44.61      5.00 o
   2   4   4    10678.82    10432.36    156.38 o
   3   4   4     9991.40    10048.63    111.74 o
   4   4   4     6309.45     6420.64     88.95 o
   5   4   4      793.82      825.49     29.13 o
   6   4   4     4749.49     4747.54     86.37 o
   7   4   4      179.55      217.56     15.51 o
   8   4   4     5874.14     6106.96     92.49 o
   9   4   4       24.25       29.47     13.32 o
  10   4   4      475.46      464.50     33.48 o
  11   4   4      667.03      661.19     46.97 o
 -12   5   4       90.78      118.73     25.57 o
 -11   5   4      442.60      385.52     42.34 o
 -10   5   4        0.05        0.88     16.78 o
  -9   5   4     1312.27     1300.46     51.32 o
  -8   5   4      290.96      315.95     23.65 o
  -7   5   4     3294.92     3292.73     63.12 o
  -6   5   4        9.80       17.08      5.18 o
  -5   5   4      561.03      549.93     19.82 o
  -4   5   4     4877.21     5165.04     72.00 o
  -3   5   4    16197.07    16639.58    247.89 o
  -2   5   4     8781.20     9134.39    154.08 o
  -1   5   4        4.33       19.26      4.59 o
   0   5   4      687.04      706.98     15.21 o
   1   5   4    27015.59    25868.95    256.58 o
   2   5   4     1196.12     1116.58     24.95 o
   3   5   4     1267.51     1360.53     25.88 o
   4   5   4     2400.91     2465.34     40.63 o
   5   5   4     6126.55     6110.82     87.28 o
   6   5   4     1119.61     1153.64     40.28 o
   7   5   4      130.83      126.09     12.97 o
   8   5   4      503.59      496.93     29.32 o
   9   5   4     4664.22     4754.33     98.00 o
  10   5   4       50.04       28.88     15.38 o
  11   5   4      410.87      353.63     32.22 o
 -12   6   4       68.54       73.17     31.99 o
 -11   6   4      281.49      235.76     35.39 o
 -10   6   4     1831.88     1716.84     72.56 o
  -9   6   4      281.35      257.16     23.90 o
  -8   6   4        8.01        5.91     10.03 o
  -7   6   4      973.40      949.32     31.67 o
  -6   6   4     4732.25     4648.42     81.95 o
  -5   6   4     4842.39     4927.45     81.85 o
  -4   6   4       77.67      108.58      9.09 o
  -3   6   4     2368.80     2528.37     41.43 o
  -2   6   4    31102.27    31694.57    439.96 o
  -1   6   4     7700.85     7952.40    112.15 o
   0   6   4    23825.88    24268.47    200.84 o
   1   6   4     3291.98     3562.61     57.99 o
   2   6   4      911.04      740.43     18.61 o
   3   6   4    11115.40    11292.96    106.41 o
   4   6   4     6201.19     6331.22    102.99 o
   5   6   4     1594.38     1592.94     42.24 o
   6   6   4     4550.00     4651.17     92.90 o
   7   6   4      199.77      186.24     17.23 o
   8   6   4     4659.39     4816.27     98.64 o
   9   6   4       18.06       17.30     13.90 o
  10   6   4      251.54      283.68     27.40 o
  11   6   4      425.25      387.80     36.91 o
 -12   7   4      630.38      655.73     71.47 o
 -11   7   4       63.78       81.70     22.56 o
 -10   7   4      190.42      202.10     36.34 o
  -9   7   4      820.93      876.94     50.10 o
  -8   7   4     1573.98     1558.06     50.01 o
  -7   7   4     3605.30     3887.56     77.25 o
  -6   7   4      438.24      439.79     18.61 o
  -5   7   4      297.86      301.92     17.34 o
  -4   7   4     8720.21     8416.32    166.30 o
  -3   7   4     5889.19     5747.71     86.95 o
  -2   7   4      503.10      546.11     19.76 o
  -1   7   4     2183.67     2283.67     36.55 o
   0   7   4     7099.71     7023.99     87.17 o
   1   7   4    22621.40    22595.13    224.44 o
   2   7   4     2485.36     2664.13     43.88 o
   3   7   4       78.14       59.38      4.25 o
   4   7   4      643.08      623.00     14.06 o
   5   7   4     6442.71     6561.18    143.25 o
   6   7   4      105.62      120.03     14.79 o
   7   7   4      258.97      203.67     20.01 o
   8   7   4      537.70      496.88     28.88 o
   9   7   4     3491.10     3578.66     91.95 o
  10   7   4      769.84      783.05     47.31 o
  11   7   4      369.07      400.40     40.76 o
 -11   8   4      647.94      554.20     45.02 o
 -10   8   4     1721.66     1722.84     75.36 o
  -9   8   4     1192.84     1135.70     51.42 o
  -8   8   4       69.54       73.04     15.66 o
  -7   8   4     1017.91      977.46     35.53 o
  -6   8   4     1700.47     1642.79     44.93 o
  -5   8   4     2238.94     2316.14     66.05 o
  -4   8   4      107.83      137.00     12.20 o
  -3   8   4      471.68      359.70     17.54 o
  -2   8   4    14138.13    14300.60    146.76 o
  -1   8   4     5916.35     5985.51     72.90 o
   0   8   4    12839.45    12697.50    162.90 o
   1   8   4      118.48      103.70      5.84 o
   2   8   4     1177.83     1060.40     20.28 o
   3   8   4     1990.26     1992.22     51.30 o
   4   8   4     3092.69     3033.57     48.60 o
   5   8   4      127.72      130.35     13.25 o
   6   8   4     4854.20     4766.93    103.75 o
   7   8   4     1013.81      971.37     38.17 o
   8   8   4     3772.35     3853.82     84.42 o
   9   8   4       50.41       48.56     16.78 o
  10   8   4        0.38       -9.62     18.72 o
  11   8   4      141.70      122.63     26.59 o
 -11   9   4      175.98      194.62     26.74 o
 -10   9   4      242.57      244.79     26.92 o
  -9   9   4      777.08      805.51     49.74 o
  -8   9   4     3288.24     3536.77    103.58 o
  -7   9   4      547.45      599.82     28.21 o
  -6   9   4        0.93       -0.15      7.38 o
  -5   9   4     3889.18     3909.04     74.55 o
  -4   9   4     7254.60     7212.24    103.14 o
  -3   9   4     7405.14     7241.61     90.34 o
  -2   9   4      302.29      282.09     12.54 o
  -1   9   4      871.63      777.12     23.51 o
   0   9   4    10369.44    10592.95    119.86 o
   1   9   4     8446.20     8315.45    117.69 o
   2   9   4      456.51      404.69     12.94 o
   3   9   4      130.82      127.45      8.90 o
   4   9   4      813.01      732.64     26.05 o
   5   9   4     2724.73     2689.44     80.43 o
   6   9   4      109.51       97.41     13.95 o
   7   9   4       81.41       79.34     12.63 o
   8   9   4      280.78      234.91     21.74 o
   9   9   4     1434.91     1409.17     51.49 o
  10   9   4      849.45      872.31     51.90 o
 -11  10   4     1899.38     2049.50     92.51 o
 -10  10   4     1531.50     1549.84     60.75 o
  -9  10   4     1026.13     1015.12     51.27 o
  -8  10   4      493.24      446.29     32.69 o
  -7  10   4     3695.89     3535.50     91.50 o
  -6  10   4      625.73      610.55     26.26 o
  -5  10   4     1505.05     1451.93     39.82 o
  -4  10   4      291.17      264.01     14.91 o
  -3  10   4     6667.92     6156.64     67.99 o
  -2  10   4     5435.47     5359.77     82.86 o
  -1  10   4     7200.77     7322.28     96.05 o
   0  10   4      732.09      701.27     26.23 o
   1  10   4      325.43      332.65     12.00 o
   2  10   4     4427.97     4620.42     72.55 o
   3  10   4     1705.38     1739.37     42.16 o
   4  10   4     1961.54     1904.99     65.07 o
   5  10   4      322.33      328.82     25.82 o
   6  10   4      453.68      492.79     26.47 o
   7  10   4     2246.19     2238.52     60.67 o
   8  10   4     2018.37     2066.70     61.13 o
   9  10   4      577.74      627.38     38.62 o
  10  10   4       11.21      -20.44     35.14 o
 -11  11   4      167.28       96.63     52.04 o
 -10  11   4      403.37      429.02     33.31 o
  -9  11   4      907.87      932.19     50.65 o
  -8  11   4     3498.48     3293.08    104.75 o
  -7  11   4      324.80      325.41     27.64 o
  -6  11   4       36.71       42.84      8.82 o
  -5  11   4     1693.09     1601.14     39.56 o
  -4  11   4     5061.50     4961.92     93.01 o
  -3  11   4      577.08      545.40     17.58 o
  -2  11   4      197.59      230.78     13.31 o
  -1  11   4     5052.30     5019.99     75.77 o
   0  11   4     9719.87     9620.65    169.92 o
   1  11   4     5283.60     5387.84     67.18 o
   2  11   4     1835.09     1763.43     34.12 o
   3  11   4       49.27       49.69      8.86 o
   4  11   4     1012.12      987.74     47.21 o
   5  11   4     1379.93     1368.17     42.72 o
   6  11   4       30.89       31.21     10.41 o
   7  11   4       37.02       48.65     18.45 o
   8  11   4      532.31      523.86     52.57 o
   9  11   4      229.54      203.50     30.92 o
  10  11   4      415.70      393.97     49.27 o
 -11  12   4     2161.39     2039.17    130.60 o
 -10  12   4      572.96      592.80     50.99 o
  -9  12   4     1773.46     1814.14     71.72 o
  -8  12   4      268.97      233.61     30.14 o
  -7  12   4      939.44      885.89     45.39 o
  -6  12   4     1516.72     1474.72     44.63 o
  -5  12   4     1645.15     1646.93     41.31 o
  -4  12   4      780.22      718.92     26.10 o
  -3  12   4     4688.52     4624.69     81.77 o
  -2  12   4     3416.30     3410.32     62.24 o
  -1  12   4     8393.28     8365.35    126.63 o
   0  12   4        0.55        0.70      7.09 o
   1  12   4       44.10       47.62      8.72 o
   2  12   4     2082.62     2032.91     45.24 o
   3  12   4     2011.16     1993.52     84.21 o
   4  12   4      513.51      527.09     33.62 o
   5  12   4      461.37      394.52     26.09 o
   6  12   4       71.59       82.14     14.63 o
   7  12   4     3003.52     2822.77     85.76 o
   8  12   4       90.95      104.97     21.32 o
   9  12   4      303.70      304.29     37.68 o
  10  12   4        3.31       -1.69     18.57 o
 -10  13   4      206.09      143.68     27.24 o
  -9  13   4      530.58      549.62     47.63 o
  -8  13   4     3534.36     3488.88    100.50 o
  -7  13   4       10.77       14.91     14.41 o
  -6  13   4      323.78      270.19     20.36 o
  -5  13   4     2550.81     2432.86     59.01 o
  -4  13   4     4321.31     4368.49     74.37 o
  -3  13   4      107.49      102.51     12.76 o
  -2  13   4      681.96      636.50     25.57 o
  -1  13   4     2360.33     2173.42     47.75 o
   0  13   4     6019.16     6084.53     94.27 o
   1  13   4      413.04      452.34     22.92 o
   2  13   4     1550.47     1545.22     40.24 o
   3  13   4      260.55      261.92     21.01 o
   4  13   4     1705.07     1655.44     52.67 o
   5  13   4      255.94      299.57     23.61 o
   6  13   4      752.81      783.13     39.51 o
   7  13   4       32.64       21.04     16.96 o
   8  13   4      733.82      713.04     47.44 o
   9  13   4        3.27        5.90     18.71 o
 -10  14   4        9.57      -11.47     25.36 o
  -9  14   4      695.78      624.15     49.84 o
  -8  14   4      506.84      541.91     40.26 o
  -7  14   4      365.45      397.77     38.30 o
  -6  14   4      881.01      943.99     41.77 o
  -5  14   4     2362.98     2317.86     59.13 o
  -4  14   4      153.52      191.67     16.95 o
  -3  14   4     1392.70     1352.39     42.50 o
  -2  14   4     1567.99     1522.49     41.74 o
  -1  14   4    15321.56    15413.35    182.97 o
   0  14   4      333.53      319.43     18.91 o
   1  14   4      269.45      247.56     18.46 o
   2  14   4     1292.11     1278.89     39.04 o
   3  14   4     4815.30     5013.71    100.88 o
   4  14   4      144.56      158.53     16.87 o
   5  14   4      190.70      196.56     21.08 o
   6  14   4        0.74      -21.49     14.33 o
   7  14   4     3685.60     3754.83    107.82 o
   8  14   4       37.66       44.16     20.97 o
   9  14   4      154.87      158.11     28.77 o
  -9  15   4        4.04        2.19     21.15 o
  -8  15   4     1948.81     1968.06     99.52 o
  -7  15   4      175.20      176.64     22.94 o
  -6  15   4      631.82      573.12     37.83 o
  -5  15   4      947.73     1003.56     39.37 o
  -4  15   4     5212.36     5253.24     83.72 o
  -3  15   4      136.87      155.46     16.26 o
  -2  15   4     5880.50     5767.44     93.63 o
  -1  15   4       71.26       61.44     10.84 o
   0  15   4     1600.54     1556.54     49.15 o
   1  15   4      351.36      355.38     28.01 o
   2  15   4     2507.25     2628.91     65.15 o
   3  15   4      985.79      950.17     45.96 o
   4  15   4     3200.01     3258.27    100.55 o
   5  15   4      245.46      282.17     24.56 o
   6  15   4     2378.41     2552.05     85.24 o
   7  15   4       39.63       53.88     19.04 o
   8  15   4      880.84      819.82     55.68 o
  -9  16   4      498.22      432.66     90.63 o
  -8  16   4      176.67      142.86     27.31 o
  -7  16   4      441.67      406.95     39.00 o
  -6  16   4      406.38      397.81     33.35 o
  -5  16   4     3519.39     3636.52     80.62 o
  -4  16   4      305.69      273.07     21.60 o
  -3  16   4      235.90      233.03     17.72 o
  -2  16   4      200.72      191.26     14.98 o
  -1  16   4     8329.24     8530.70    132.56 o
   0  16   4      113.35      120.48     14.33 o
   1  16   4        0.71       10.38      9.14 o
   2  16   4      322.62      309.22     21.27 o
   3  16   4     5460.92     5618.93    126.43 o
   4  16   4      444.99      427.63     34.31 o
   5  16   4      151.97      134.33     25.39 o
   6  16   4       26.84       -8.55     20.90 o
   7  16   4     2135.01     2103.25     93.20 o
   8  16   4        3.76       16.80     48.34 o
  -8  17   4     1477.41     1461.67     82.31 o
  -7  17   4       47.20       46.59     21.36 o
  -6  17   4       84.85       39.72     42.42 o
  -5  17   4        0.22        0.89     11.97 o
  -4  17   4     5365.74     5371.42    135.93 o
  -3  17   4      364.79      382.08     23.32 o
  -2  17   4     4529.87     4706.63     89.69 o
  -1  17   4       28.68       22.48     11.17 o
   0  17   4     2178.33     2315.17     60.69 o
   1  17   4      445.23      438.46     28.98 o
   2  17   4     2384.43     2308.97     66.90 o
   3  17   4       59.52       54.53     15.93 o
   4  17   4     3274.56     3209.03    110.69 o
   5  17   4      140.12      158.35     27.44 o
   6  17   4     2023.78     2078.64     92.22 o
   7  17   4       36.00       64.73     31.35 o
  -8  18   4       54.01      108.61     55.10 o
  -7  18   4      723.17      725.25     54.60 o
  -6  18   4       94.62      147.89     29.58 o
  -5  18   4     2740.73     2711.32     99.89 o
  -4  18   4      334.78      315.85     28.24 o
  -3  18   4       39.98       33.89     12.51 o
  -2  18   4      393.50      378.56     27.33 o
  -1  18   4     2030.01     2044.73     69.79 o
   0  18   4       21.68       19.86     10.37 o
   1  18   4      615.46      610.33     35.10 o
   2  18   4      305.93      309.10     29.56 o
   3  18   4     4324.49     4594.70    117.34 o
   4  18   4      389.69      395.70     40.37 o
   5  18   4       21.36       38.98     20.05 o
   6  18   4        3.51        1.86     19.36 o
   7  18   4     1216.67     1316.25    149.47 o
  -7  19   4       18.30       41.72     60.95 o
  -6  19   4        3.41       13.29     17.41 o
  -5  19   4      645.88      658.74     51.06 o
  -4  19   4     2904.04     2904.10    117.69 o
  -3  19   4        3.56        4.18     14.29 o
  -2  19   4      316.91      292.36     25.30 o
  -1  19   4      118.61      101.64     14.78 o
   0  19   4     2582.46     2721.85     77.76 o
   1  19   4      103.95      112.41     19.18 o
   2  19   4     1049.23     1035.03     52.98 o
   3  19   4        8.73        6.14     18.55 o
   4  19   4      723.63      806.21     57.14 o
   5  19   4       54.31       64.88     21.57 o
   6  19   4      850.14      795.06    116.65 o
  -6  20   4      289.79      346.70     56.95 o
  -5  20   4     1680.17     1584.78     78.85 o
  -4  20   4       47.57       56.49     21.46 o
  -3  20   4      764.86      735.97     45.14 o
  -2  20   4       80.52       76.63     14.59 o
  -1  20   4     1518.81     1485.66     58.46 o
   0  20   4      115.76      107.16     18.45 o
   1  20   4      750.72      778.93     53.64 o
   2  20   4       73.38       73.86     23.79 o
   3  20   4     2825.05     2771.31    108.40 o
   4  20   4        0.26       67.73     25.18 o
   5  20   4       66.01      -12.64     51.86 o
  -5  21   4       63.17      -16.97     49.81 o
  -4  21   4     2170.09     2474.65    118.19 o
  -3  21   4       67.10       62.56     29.15 o
  -2  21   4       51.92       51.58     18.13 o
  -1  21   4        7.59        1.30     17.10 o
   0  21   4     1656.94     1633.72     63.05 o
   1  21   4        0.66        0.52     18.15 o
   2  21   4      236.88      273.29     34.91 o
   3  21   4       16.29       23.18     21.94 o
  -4  22   4       27.80      114.32     56.97 o
  -3  22   4      654.42      641.31     67.58 o
  -2  22   4      174.27      123.91     28.21 o
  -1  22   4      396.29      453.05     37.34 o
   0  22   4        7.55      -21.07     18.22 o
   1  22   4      637.64      573.27     56.84 o
   2  22   4      303.57      318.19    115.26 o
 -13   0   5       66.97      170.44     61.40 o
 -11   0   5     2594.61     2787.30    141.74 o
  -9   0   5      312.58      282.47     35.28 o
  -7   0   5    16343.46    16861.18    259.67 o
  -5   0   5    15470.05    15386.72    315.03 o
  -3   0   5    10547.69    10281.85    187.01 o
  -1   0   5       18.67       34.39      7.29 o
   1   0   5    29884.44    31769.16    410.01 o
   3   0   5    29459.41    30117.39    465.10 o
   5   0   5      174.44      145.05     14.85 o
   7   0   5     2379.34     2373.26     91.45 o
   9   0   5        0.11        6.55     19.41 o
  11   0   5      727.45      727.80     80.43 o
 -13   1   5        5.81      -24.42     43.33 o
 -12   1   5      915.20      921.78     57.51 o
 -11   1   5       47.97       40.17     41.18 o
 -10   1   5      983.03      920.45     52.05 o
  -9   1   5       31.40       57.76     14.43 o
  -8   1   5     5888.64     5990.99     94.07 o
  -7   1   5        1.11       15.16      7.95 o
  -6   1   5     1108.06     1054.33     28.31 o
  -5   1   5       33.47       34.61      4.86 o
  -4   1   5    15160.60    14496.50    164.49 o
  -3   1   5      307.34      334.13     12.01 o
  -2   1   5      940.52      948.86     18.29 o
  -1   1   5    11031.03    11548.03    163.18 o
   0   1   5    59910.91    60479.79    521.03 o
   1   1   5     5042.97     5161.20     57.23 o
   2   1   5      979.24      940.92     20.47 o
   3   1   5      126.80      139.49     11.66 o
   4   1   5    14215.91    14576.49    189.29 o
   5   1   5      215.79      194.20     13.57 o
   6   1   5     2202.43     2283.01     44.65 o
   7   1   5       48.47       42.54      8.65 o
   8   1   5      604.88      649.75     32.51 o
   9   1   5       84.34       88.47     14.44 o
  10   1   5      280.24      296.80     28.18 o
  11   1   5       10.76       -4.95     19.52 o
 -12   2   5       66.16       42.42     35.62 o
 -11   2   5     1389.76     1436.31     69.05 o
 -10   2   5       54.32       26.89     15.80 o
  -9   2   5      128.61      174.99     19.98 o
  -8   2   5      709.47      718.60     30.62 o
  -7   2   5    10561.72    10867.57    139.39 o
  -6   2   5     2130.88     2264.14     45.24 o
  -5   2   5    11038.97    10754.15    128.33 o
  -4   2   5     3225.14     3367.58     66.24 o
  -3   2   5     8927.44     8725.06    116.57 o
  -2   2   5     2391.63     2459.83     33.20 o
  -1   2   5    12062.42    12024.84    181.96 o
   0   2   5      292.22      264.86      9.36 o
   1   2   5    18918.80    19590.92    247.61 o
   2   2   5     2559.53     2496.54     49.33 o
   3   2   5    20565.66    20297.70    388.58 o
   4   2   5     4758.84     4944.53     71.31 o
   5   2   5       97.05       80.82      7.72 o
   6   2   5       19.03       26.38      7.75 o
   7   2   5     3639.53     3738.04     86.69 o
   8   2   5      381.17      353.92     22.32 o
   9   2   5       17.72       24.62     13.03 o
  10   2   5      372.48      421.46     36.48 o
  11   2   5     1343.77     1304.17     65.97 o
 -12   3   5      877.98      969.03     81.29 o
 -11   3   5      181.00      181.11     26.57 o
 -10   3   5      852.50      756.31     41.37 o
  -9   3   5      587.47      617.03     35.15 o
  -8   3   5     3141.67     3102.84     79.19 o
  -7   3   5       22.47       26.25      9.35 o
  -6   3   5     2153.50     2295.25     59.51 o
  -5   3   5       80.88       77.94      7.37 o
  -4   3   5    24732.75    24475.13    313.48 o
  -3   3   5      576.17      555.37     15.59 o
  -2   3   5      149.95      155.63      9.56 o
  -1   3   5     3134.95     3190.54     70.33 o
   0   3   5    21647.87    21585.04    320.28 o
   1   3   5     1242.08     1217.37     32.49 o
   2   3   5     2476.72     2459.69     45.08 o
   3   3   5       29.26       16.56      4.54 o
   4   3   5    16729.29    17297.52    193.75 o
   5   3   5     1612.66     1514.49     38.15 o
   6   3   5     2993.98     2954.52     65.43 o
   7   3   5        4.12        4.87      9.88 o
   8   3   5     1135.17     1093.44     35.94 o
   9   3   5      859.40      826.19     39.96 o
  10   3   5     1112.80     1164.76     60.07 o
  11   3   5       16.55       28.33     21.17 o
 -12   4   5       64.46       17.59     26.57 o
 -11   4   5     1246.70     1330.76     77.15 o
 -10   4   5        6.31       29.85     14.44 o
  -9   4   5        4.65       29.78     12.92 o
  -8   4   5      803.61      700.28     35.47 o
  -7   4   5     7089.08     7087.42    133.40 o
  -6   4   5     1791.82     1666.75     40.74 o
  -5   4   5     3029.80     2999.33     52.41 o
  -4   4   5        5.13        3.61      4.31 o
  -3   4   5     8059.66     7936.27     89.43 o
  -2   4   5      623.57      632.36     24.21 o
  -1   4   5    44363.68    45889.91    616.38 o
   0   4   5     1220.64     1239.63     21.85 o
   1   4   5     2189.53     2193.07     37.00 o
   2   4   5      999.19      889.59     28.03 o
   3   4   5    23133.49    24176.25    347.21 o
   4   4   5     1904.75     1734.07     40.12 o
   5   4   5        9.94       18.45      7.18 o
   6   4   5      101.33      109.70     11.19 o
   7   4   5     7921.88     8283.42    171.41 o
   8   4   5      645.08      623.05     27.75 o
   9   4   5       62.88       88.22     19.33 o
  10   4   5      343.27      396.77     32.77 o
  11   4   5     1304.59     1373.21     75.39 o
 -12   5   5      356.87      466.08     79.55 o
 -11   5   5       30.48       28.32     21.41 o
 -10   5   5      462.94      508.68     34.40 o
  -9   5   5      517.60      532.55     33.46 o
  -8   5   5      766.85      751.29     37.52 o
  -7   5   5       97.42      117.78     16.07 o
  -6   5   5      401.91      378.59     15.81 o
  -5   5   5     3404.27     3438.01     54.37 o
  -4   5   5     8517.03     8334.92    115.49 o
  -3   5   5     4171.98     4515.93     76.85 o
  -2   5   5      578.86      653.63     15.05 o
  -1   5   5       13.41        2.07      4.20 o
   0   5   5    10425.52    10129.24    120.56 o
   1   5   5     5989.96     6138.99     77.40 o
   2   5   5     2747.55     2602.78     62.73 o
   3   5   5        0.23        2.80      4.15 o
   4   5   5     6399.42     6535.54     79.53 o
   5   5   5     2263.45     2247.32     44.95 o
   6   5   5     2291.46     2369.23     57.21 o
   7   5   5        0.48        0.75     13.70 o
   8   5   5     2534.60     2540.01     64.93 o
   9   5   5     1503.09     1432.42     51.84 o
  10   5   5     1698.35     1626.77     64.04 o
  11   5   5       57.91       72.58     24.13 o
 -12   6   5       37.25       47.89     31.74 o
 -11   6   5     1433.17     1429.07     69.94 o
 -10   6   5       96.71       84.42     20.05 o
  -9   6   5      163.82      123.18     18.56 o
  -8   6   5     1795.07     1623.75     56.36 o
  -7   6   5     4738.67     4778.12    113.68 o
  -6   6   5     5059.11     4998.90     80.35 o
  -5   6   5     1769.49     1824.14     38.81 o
  -4   6   5       51.28       39.89      5.84 o
  -3   6   5     7581.02     7889.88     95.71 o
  -2   6   5      402.38      377.51     11.77 o
  -1   6   5    24168.93    24980.95    267.38 o
   0   6   5       65.80       60.75      5.47 o
   1   6   5      926.02      971.45     20.44 o
   2   6   5     1090.67      904.60     24.23 o
   3   6   5     4148.44     4160.54     70.45 o
   4   6   5     1366.01     1310.23     33.84 o
   5   6   5     1688.94     1662.18     36.80 o
   6   6   5      542.61      544.85     37.18 o
   7   6   5     6151.95     6359.20    142.77 o
   8   6   5      206.20      197.88     19.42 o
   9   6   5      184.71      163.27     22.08 o
  10   6   5      369.41      394.58     32.42 o
  11   6   5     1157.49     1191.27     82.83 o
 -12   7   5      189.86      123.07     38.04 o
 -11   7   5      189.08      179.78     42.40 o
 -10   7   5      713.38      678.30     46.09 o
  -9   7   5     1937.77     2023.46     84.68 o
  -8   7   5      956.87      920.94     42.46 o
  -7   7   5     1790.77     1755.63     51.92 o
  -6   7   5     1774.44     1759.70     43.06 o
  -5   7   5     3734.31     3758.44     94.52 o
  -4   7   5     4618.41     4374.68     75.51 o
  -3   7   5     1508.36     1387.43     37.93 o
  -2   7   5       74.22       74.76      7.64 o
  -1   7   5     9741.53    10140.06    152.45 o
   0   7   5    12977.40    13630.81    151.92 o
   1   7   5     7099.38     7380.07    150.62 o
   2   7   5     4867.53     4911.63     78.87 o
   3   7   5      165.61      133.98     14.75 o
   4   7   5     5994.90     5807.69     91.82 o
   5   7   5     1801.88     1641.43     54.32 o
   6   7   5     7081.47     7175.11    151.84 o
   7   7   5       47.01       47.12     13.78 o
   8   7   5      848.33      871.36     38.25 o
   9   7   5      930.28      978.55     47.00 o
  10   7   5      701.17      797.14     45.36 o
  11   7   5       91.32      121.60     28.28 o
 -12   8   5       53.05       20.97     33.57 o
 -11   8   5     1246.18     1360.57     71.12 o
 -10   8   5      972.67     1029.70     58.19 o
  -9   8   5        0.80        1.74     15.88 o
  -8   8   5      296.34      265.30     22.19 o
  -7   8   5      869.81      865.57     36.12 o
  -6   8   5     5600.42     5733.16     98.03 o
  -5   8   5      488.60      482.24     24.11 o
  -4   8   5       16.45       21.52      7.16 o
  -3   8   5     4752.22     4581.82     81.68 o
  -2   8   5     4937.89     4525.56     65.64 o
  -1   8   5    11187.36    11074.85    127.68 o
   0   8   5      272.83      272.83     11.32 o
   1   8   5       29.66       42.33      6.30 o
   2   8   5     6563.77     6645.62     98.71 o
   3   8   5     3733.54     3745.98     62.90 o
   4   8   5      234.50      234.67     15.13 o
   5   8   5      868.74      819.33     42.98 o
   6   8   5      865.99      901.44     47.39 o
   7   8   5     4263.09     4347.63     88.51 o
   8   8   5       85.87       98.83     15.71 o
   9   8   5      363.40      343.18     27.52 o
  10   8   5      575.26      565.51     47.79 o
 -12   9   5      382.70      263.38     68.92 o
 -11   9   5      587.40      553.17     46.29 o
 -10   9   5      397.43      365.95     36.95 o
  -9   9   5     2494.27     2597.66     82.19 o
  -8   9   5     2544.14     2769.06     81.60 o
  -7   9   5     2652.93     2663.31     73.19 o
  -6   9   5       98.00      107.52     12.80 o
  -5   9   5     6566.58     6308.50    104.13 o
  -4   9   5     6450.93     6471.36    136.23 o
  -3   9   5     3966.37     3920.34     69.86 o
  -2   9   5      816.76      890.71     25.22 o
  -1   9   5     6539.95     6352.08     91.54 o
   0   9   5     2329.14     2298.51     46.18 o
   1   9   5     4431.41     4309.67     61.52 o
   2   9   5      129.94      125.63     10.58 o
   3   9   5     1493.12     1460.64     42.47 o
   4   9   5     3510.22     3583.72     94.13 o
   5   9   5     4818.51     4925.44    118.91 o
   6   9   5     1994.92     1888.23     71.11 o
   7   9   5       41.64       39.03     13.68 o
   8   9   5      261.44      264.78     24.54 o
   9   9   5      661.55      633.73     35.50 o
  10   9   5      401.72      368.94     42.66 o
 -11  10   5      679.01      740.15     48.64 o
 -10  10   5     2904.67     2994.75    107.06 o
  -9  10   5      337.68      314.87     29.78 o
  -8  10   5       75.97      112.01     20.59 o
  -7  10   5     1390.58     1422.06     53.25 o
  -6  10   5     4948.66     5090.74    111.04 o
  -5  10   5     1054.17     1097.97     34.82 o
  -4  10   5     1319.50     1364.54     42.50 o
  -3  10   5     1546.81     1559.16     41.22 o
  -2  10   5    15628.75    15955.54    265.82 o
  -1  10   5     5455.03     5374.80    109.41 o
   0  10   5      345.73      379.05     14.69 o
   1  10   5       47.29       37.28      3.80 o
   2  10   5     3399.58     3257.71     50.16 o
   3  10   5      883.59      814.59     34.00 o
   4  10   5       43.61       23.47     15.78 o
   5  10   5      869.65      751.43     43.21 o
   6  10   5     1896.63     1745.89     55.92 o
   7  10   5     2312.13     2307.07     65.35 o
   8  10   5      584.09      601.78     33.58 o
   9  10   5       18.93       29.02     18.11 o
  10  10   5       55.07       36.78     19.46 o
 -11  11   5      220.66      197.69     62.55 o
 -10  11   5      137.59      120.34     20.55 o
  -9  11   5     1534.38     1667.57     64.19 o
  -8  11   5     1712.83     1781.69     67.45 o
  -7  11   5      802.26      712.54     40.24 o
  -6  11   5       64.53       74.37     11.55 o
  -5  11   5     6450.90     6421.68     94.64 o
  -4  11   5     6666.17     6742.15    104.05 o
  -3  11   5     3270.13     3144.09     50.45 o
  -2  11   5       62.53       66.03      7.91 o
  -1  11   5     5481.19     5242.25     78.96 o
   0  11   5     5867.59     6064.98    104.43 o
   1  11   5     1866.27     1817.93     33.10 o
   2  11   5      695.25      711.29     24.14 o
   3  11   5     3911.08     3892.20     86.66 o
   4  11   5     2415.09     2330.21     77.03 o
   5  11   5     5439.80     5362.66    130.44 o
   6  11   5      733.09      679.12     32.88 o
   7  11   5       78.49       45.05     14.04 o
   8  11   5       12.77       35.22     15.98 o
   9  11   5      890.40      898.97     51.96 o
  10  11   5      163.98      146.50     27.51 o
 -11  12   5      274.27      362.20     81.79 o
 -10  12   5     1779.82     1748.59     67.54 o
  -9  12   5      427.62      416.59     37.11 o
  -8  12   5      331.61      364.44     31.46 o
  -7  12   5     1280.15     1160.12     53.15 o
  -6  12   5     3134.62     3258.76     78.37 o
  -5  12   5      911.07      918.63     31.17 o
  -4  12   5     1908.89     1729.88     49.16 o
  -3  12   5     2717.18     2488.67     53.51 o
  -2  12   5    14395.11    14796.01    215.17 o
  -1  12   5      802.00      799.71     27.30 o
   0  12   5     1226.42     1290.34     35.58 o
   1  12   5     1995.04     1893.55     40.14 o
   2  12   5     2482.11     2450.53     50.79 o
   3  12   5      223.02      216.48     18.96 o
   4  12   5       34.82       24.75     14.30 o
   5  12   5       61.84       54.03     14.47 o
   6  12   5     4327.47     4379.53    109.85 o
   7  12   5       23.42       42.22     14.79 o
   8  12   5     2090.33     2090.36     79.17 o
   9  12   5       17.09       -3.17     19.16 o
 -10  13   5       92.12       46.25     20.31 o
  -9  13   5     2258.20     2312.73     83.31 o
  -8  13   5      979.36     1003.20     53.69 o
  -7  13   5      652.00      651.45     40.81 o
  -6  13   5      210.86      168.65     18.70 o
  -5  13   5     3820.22     3875.19     73.84 o
  -4  13   5     2849.53     2909.39     92.56 o
  -3  13   5     2259.60     2101.74     50.06 o
  -2  13   5      219.01      208.24     15.65 o
  -1  13   5     1339.10     1274.17     36.06 o
   0  13   5      669.60      652.29     25.78 o
   1  13   5     1860.18     1895.03     64.22 o
   2  13   5      104.24      110.46     11.28 o
   3  13   5     1003.93      914.82     39.63 o
   4  13   5      515.70      456.81     36.40 o
   5  13   5     3549.43     3634.97     98.22 o
   6  13   5       86.40       73.08     16.46 o
   7  13   5        0.24       17.51     13.29 o
   8  13   5      199.83      243.03     29.82 o
   9  13   5     1613.43     1549.30     71.91 o
 -10  14   5      828.08      830.26     85.16 o
  -9  14   5       60.16       28.01     19.92 o
  -8  14   5      380.98      383.71     33.82 o
  -7  14   5     1069.07     1083.96     57.98 o
  -6  14   5     2696.78     2838.01     75.32 o
  -5  14   5     1126.85     1044.94     39.00 o
  -4  14   5      100.66      109.50     12.93 o
  -3  14   5      362.81      352.88     20.56 o
  -2  14   5     7265.71     7574.59    110.82 o
  -1  14   5       78.11       90.67     10.95 o
   0  14   5     1250.00     1223.80     37.36 o
   1  14   5     1410.73     1380.01     43.64 o
   2  14   5     2440.51     2549.72     63.38 o
   3  14   5      792.81      779.59     37.81 o
   4  14   5      813.27      784.90     38.92 o
   5  14   5       82.90       84.59     15.53 o
   6  14   5     3547.29     3595.94     91.61 o
   7  14   5       67.18       26.89     17.41 o
   8  14   5     2759.34     2812.37     96.62 o
  -9  15   5      818.13      875.76     60.83 o
  -8  15   5      241.60      229.53     28.24 o
  -7  15   5       28.21       54.37     23.70 o
  -6  15   5       39.65       37.12     15.65 o
  -5  15   5     2608.96     2560.43     71.42 o
  -4  15   5      407.29      355.28     23.78 o
  -3  15   5     1514.34     1501.19     46.84 o
  -2  15   5      135.48      159.05     14.95 o
  -1  15   5     2044.05     1946.59     51.30 o
   0  15   5      873.56      884.70     36.69 o
   1  15   5     6325.19     6654.18    116.16 o
   2  15   5       14.16       12.59     11.34 o
   3  15   5      200.62      160.93     23.07 o
   4  15   5        0.46      -10.33     15.42 o
   5  15   5     5364.62     5808.90    130.70 o
   6  15   5       17.52        8.58     16.55 o
   7  15   5       54.31       39.60     16.89 o
   8  15   5       12.33       20.11     25.10 o
  -8  16   5      683.63      671.74     53.01 o
  -7  16   5      636.06      602.85     41.90 o
  -6  16   5     3091.09     3105.24     94.06 o
  -5  16   5      497.22      473.19     31.04 o
  -4  16   5       10.18        1.22     10.36 o
  -3  16   5      207.25      120.92     14.66 o
  -2  16   5     3630.63     3696.23     73.33 o
  -1  16   5      181.19      144.63     17.50 o
   0  16   5      846.36      805.67     36.46 o
   1  16   5      154.95      129.77     16.44 o
   2  16   5     2386.70     2490.94     68.94 o
   3  16   5      548.72      522.73     35.99 o
   4  16   5     1397.87     1392.60     65.48 o
   5  16   5      299.26      219.16     26.94 o
   6  16   5     2445.90     2637.33    107.19 o
   7  16   5       26.87       45.97     25.86 o
   8  16   5     2060.49     1962.10    187.48 o
  -8  17   5        0.47       11.82     22.13 o
  -7  17   5      185.29      133.68     26.24 o
  -6  17   5        0.14      -29.30     20.41 o
  -5  17   5     1086.39     1160.46     49.26 o
  -4  17   5       15.08       21.41     12.79 o
  -3  17   5     1456.20     1470.97     45.42 o
  -2  17   5       92.99       98.63     15.07 o
  -1  17   5     1049.92     1071.69     41.13 o
   0  17   5       14.75        9.00     11.84 o
   1  17   5     4160.44     4215.14     89.75 o
   2  17   5      368.84      402.72     31.81 o
   3  17   5       74.73       79.58     23.43 o
   4  17   5       48.63       99.05     19.64 o
   5  17   5     3389.51     3623.58    123.00 o
   6  17   5        2.24       10.52     32.88 o
   7  17   5       18.24       39.63     28.95 o
  -8  18   5      293.09      216.75     68.52 o
  -7  18   5       37.92       28.63     24.16 o
  -6  18   5     2445.44     2473.73     99.13 o
  -5  18   5        0.31       -5.82     14.74 o
  -4  18   5       50.68       37.40     16.99 o
  -3  18   5      207.74      210.06     19.93 o
  -2  18   5      914.15      937.74     39.87 o
  -1  18   5       96.82       86.73     15.23 o
   0  18   5      211.64      201.41     21.93 o
   1  18   5        0.68       -2.78     12.82 o
   2  18   5     4783.62     5019.90    124.08 o
   3  18   5       53.62       63.94     17.21 o
   4  18   5     1587.46     1618.83     86.19 o
   5  18   5      228.42      200.28     31.70 o
   6  18   5      592.89      532.01     99.59 o
  -7  19   5      345.09      375.05     61.15 o
  -6  19   5        9.26        7.55     22.86 o
  -5  19   5     1388.60     1369.47     85.58 o
  -4  19   5      320.17      307.56     26.90 o
  -3  19   5      800.06      785.13     49.18 o
  -2  19   5        8.20       13.31     12.40 o
  -1  19   5     1421.50     1455.68     56.69 o
   0  19   5      419.47      402.01     33.27 o
   1  19   5     2069.36     2188.00     81.37 o
   2  19   5       47.82       90.04     20.55 o
   3  19   5      276.07      268.27     34.05 o
   4  19   5       46.30       77.46     24.08 o
   5  19   5     1691.63     1639.86     85.45 o
  -6  20   5     3043.02     2972.80    165.29 o
  -5  20   5      129.47      107.38     39.72 o
  -4  20   5      126.35      113.45     23.31 o
  -3  20   5      453.38      497.68     37.73 o
  -2  20   5     1239.22     1275.50     58.89 o
  -1  20   5      117.04      149.67     22.97 o
   0  20   5      105.71       73.82     17.39 o
   1  20   5      931.11      923.68     51.93 o
   2  20   5     4010.78     4085.27    115.50 o
   3  20   5      540.45      593.43     51.92 o
   4  20   5     1348.95     1440.42     91.79 o
  -5  21   5     1070.75      937.47    125.43 o
  -4  21   5      224.05      160.94     33.31 o
  -3  21   5      920.27      899.99     58.49 o
  -2  21   5       18.15      -20.60     21.43 o
  -1  21   5     1160.06     1153.67     53.39 o
   0  21   5      341.42      339.47     68.89 o
   1  21   5      794.61      769.86     48.84 o
   2  21   5        8.86      -31.98     31.48 o
   3  21   5      732.39      953.60    130.09 o
  -3  22   5        0.72      -25.04     27.74 o
  -2  22   5     1482.59     1383.44     82.85 o
  -1  22   5      101.56       64.53     18.10 o
   0  22   5       16.89        6.55     43.10 o
   1  22   5      115.33      140.64     40.78 o
   2  22   5     2015.32     1975.75    188.79 o
 -12   0   6      325.15      307.21     49.27 o
 -10   0   6     1708.65     1739.49    103.46 o
  -8   0   6     1436.71     1453.87     69.86 o
  -6   0   6    17389.61    17305.85    303.26 o
  -4   0   6       55.46       48.41     12.51 o
  -2   0   6    14969.83    14562.50    221.34 o
   0   0   6     2303.01     2534.94     63.82 o
   2   0   6    33302.46    32226.87    509.99 o
   4   0   6      339.06      288.58     21.98 o
   6   0   6     3062.59     3334.44    113.50 o
   8   0   6       51.21       51.10     24.97 o
  10   0   6     2141.77     2148.70    108.30 o
 -12   1   6        1.42       17.23     18.11 o
 -11   1   6      225.01      205.66     27.68 o
 -10   1   6       32.48       42.38     17.67 o
  -9   1   6    10684.06    10948.21    167.19 o
  -8   1   6       30.07       27.03     10.56 o
  -7   1   6     7493.60     7513.42    115.52 o
  -6   1   6      414.63      406.29     12.25 o
  -5   1   6     7708.84     7614.36    132.91 o
  -4   1   6        5.30       13.05      4.56 o
  -3   1   6     7453.45     7543.43    130.55 o
  -2   1   6     3268.42     3318.59     45.04 o
  -1   1   6    37330.02    37662.05    380.54 o
   0   1   6      297.59      295.23     11.45 o
   1   1   6    22831.18    22793.80    210.45 o
   2   1   6      692.96      733.91     20.57 o
   3   1   6     2429.82     2221.14     52.92 o
   4   1   6      261.22      232.70     12.37 o
   5   1   6     4984.73     4970.24     72.55 o
   6   1   6      166.99      153.78     11.77 o
   7   1   6     1359.92     1341.82     45.79 o
   8   1   6      228.37      206.78     24.16 o
   9   1   6     3040.95     3112.05     88.62 o
  10   1   6      199.44      177.44     24.93 o
  11   1   6       44.69       42.27     24.47 o
 -12   2   6      656.54      662.24     50.41 o
 -11   2   6      172.67      216.82     29.48 o
 -10   2   6     1909.60     1826.47     65.12 o
  -9   2   6      169.55      146.51     20.17 o
  -8   2   6     2578.76     2536.23     71.40 o
  -7   2   6      605.83      590.33     31.97 o
  -6   2   6    15732.13    15455.01    223.28 o
  -5   2   6        1.79        5.33      5.63 o
  -4   2   6      794.11      753.08     24.68 o
  -3   2   6     2217.88     2297.24     48.29 o
  -2   2   6    14871.40    14548.94    172.29 o
  -1   2   6      104.78      130.31      9.21 o
   0   2   6      749.43      793.56     16.85 o
   1   2   6      263.64      272.45     10.60 o
   2   2   6    21927.67    22541.07    376.05 o
   3   2   6      634.81      566.23     19.48 o
   4   2   6     1068.29     1056.06     27.45 o
   5   2   6      165.74      153.32     11.47 o
   6   2   6     6544.71     6690.48    160.97 o
   7   2   6      382.18      357.52     24.64 o
   8   2   6      564.22      480.30     33.71 o
   9   2   6        0.01       -4.58     15.70 o
  10   2   6     1653.51     1622.17     66.46 o
  11   2   6      117.47      108.75     30.33 o
 -12   3   6        0.19      -10.08     25.04 o
 -11   3   6        5.61      -14.90     16.14 o
 -10   3   6      448.89      525.53     35.42 o
  -9   3   6     5023.24     5115.07    115.72 o
  -8   3   6        0.71       15.97     12.96 o
  -7   3   6     1440.85     1347.15     47.88 o
  -6   3   6       15.15       45.77     11.83 o
  -5   3   6    13018.44    12921.88    190.40 o
  -4   3   6     1310.74     1429.56     42.13 o
  -3   3   6     5373.92     5334.22    126.05 o
  -2   3   6     2761.93     2800.39     48.68 o
  -1   3   6    23386.14    23676.74    262.24 o
   0   3   6      683.57      696.35     16.27 o
   1   3   6    12264.08    12214.32    152.09 o
   2   3   6     1707.00     1589.07     44.78 o
   3   3   6     4651.80     4545.36     69.38 o
   4   3   6     2148.32     2320.66     42.71 o
   5   3   6     2877.57     2782.44     52.14 o
   6   3   6      486.69      513.77     27.11 o
   7   3   6      937.50      946.13     38.96 o
   8   3   6      471.44      435.49     33.17 o
   9   3   6     2625.17     2744.94     83.41 o
  10   3   6      528.98      504.76     41.56 o
  11   3   6       44.41       47.32     31.95 o
 -12   4   6     1069.61     1117.09     77.36 o
 -11   4   6      345.54      293.76     33.35 o
 -10   4   6     1739.92     1662.26     63.07 o
  -9   4   6      546.98      560.67     35.54 o
  -8   4   6     1772.79     1762.20     59.10 o
  -7   4   6     2691.02     2697.80     71.37 o
  -6   4   6     5474.74     5458.60     91.16 o
  -5   4   6      122.76      125.76     12.83 o
  -4   4   6      929.71      864.21     30.90 o
  -3   4   6      982.37     1148.86     23.53 o
  -2   4   6    12582.31    12875.81    170.46 o
  -1   4   6     3873.77     4138.85     60.51 o
   0   4   6      208.91      236.76      9.73 o
   1   4   6      376.30      376.15     12.10 o
   2   4   6     8274.94     7568.79    124.89 o
   3   4   6     1527.17     1480.12     36.27 o
   4   4   6     1567.80     1611.32     32.21 o
   5   4   6        2.11        4.12      6.30 o
   6   4   6     1996.16     2001.39     59.02 o
   7   4   6      402.92      432.59     27.22 o
   8   4   6      611.73      632.44     39.34 o
   9   4   6        9.15       21.09     13.62 o
  10   4   6      996.52      990.18     56.08 o
  11   4   6      242.68      242.77     49.51 o
 -12   5   6        2.48        0.62     23.64 o
 -11   5   6       92.31       57.42     29.27 o
 -10   5   6      849.76      840.10     50.36 o
  -9   5   6     3581.24     3487.42     91.38 o
  -8   5   6      316.83      316.07     25.19 o
  -7   5   6      179.42      182.68     19.20 o
  -6   5   6        9.75        1.04      4.16 o
  -5   5   6    13994.25    13519.74    309.67 o
  -4   5   6     1432.80     1511.38     32.43 o
  -3   5   6     2146.38     2320.59     37.43 o
  -2   5   6     1655.78     1667.01     38.21 o
  -1   5   6      699.39      613.75     20.50 o
   0   5   6      632.44      606.51     17.55 o
   1   5   6      669.92      535.49     19.90 o
   2   5   6       28.86       10.08      6.73 o
   3   5   6     1221.64     1271.31     31.00 o
   4   5   6       37.68       37.96      4.96 o
   5   5   6     3461.74     3392.94     86.46 o
   6   5   6       93.14       73.13     13.25 o
   7   5   6      421.91      387.48     28.36 o
   8   5   6      667.92      628.49     30.78 o
   9   5   6     2742.29     2645.99     80.29 o
  10   5   6      324.65      273.64     30.53 o
 -12   6   6     1325.52     1428.18     88.65 o
 -11   6   6      646.57      525.83     44.29 o
 -10   6   6      942.56      900.96     46.77 o
  -9   6   6       43.08       41.70     13.72 o
  -8   6   6     1327.00     1314.73     51.51 o
  -7   6   6      794.66      847.26     47.36 o
  -6   6   6     2788.77     2809.10     57.88 o
  -5   6   6      228.61      213.06     13.67 o
  -4   6   6     1932.41     1727.97     37.29 o
  -3   6   6     1017.53      888.35     20.86 o
  -2   6   6     3887.77     3763.59     53.13 o
  -1   6   6       71.18       60.16      7.46 o
   0   6   6     1344.91     1555.80     30.44 o
   1   6   6     4806.82     4723.26     84.95 o
   2   6   6     4565.70     4823.11     94.51 o
   3   6   6     5315.12     5310.28    118.18 o
   4   6   6      617.55      620.84     31.43 o
   5   6   6      330.78      349.55     25.39 o
   6   6   6      648.76      611.84     34.51 o
   7   6   6      333.93      328.12     26.78 o
   8   6   6     1040.26     1071.16     42.69 o
   9   6   6      163.21      184.61     21.01 o
  10   6   6      502.69      483.43     35.60 o
 -12   7   6      235.72      210.64     86.56 o
 -11   7   6       20.05        1.36     18.20 o
 -10   7   6      561.10      566.07     44.04 o
  -9   7   6      935.65      941.39     45.96 o
  -8   7   6     3071.80     3185.38     84.27 o
  -7   7   6     2426.79     2351.15     67.93 o
  -6   7   6        4.96        6.27      8.48 o
  -5   7   6     8591.80     8730.26    222.46 o
  -4   7   6     1607.98     1442.11     39.49 o
  -3   7   6     1297.77     1270.51     39.79 o
  -2   7   6      253.39      262.98     11.42 o
  -1   7   6      665.09      688.16     21.53 o
   0   7   6     6435.00     6245.36     75.18 o
   1   7   6      620.26      556.06     15.92 o
   2   7   6       27.63       22.86      7.25 o
   3   7   6      324.04      311.92     18.28 o
   4   7   6     4006.51     3958.25     75.39 o
   5   7   6     2048.01     2091.34     63.76 o
   6   7   6      173.43      177.86     20.47 o
   7   7   6       51.02       40.84     15.90 o
   8   7   6      960.24      940.62     41.06 o
   9   7   6      940.54      935.09     43.63 o
  10   7   6       61.84       76.19     18.76 o
 -12   8   6     1094.35     1224.16    136.69 o
 -11   8   6     1109.38     1193.37     66.21 o
 -10   8   6      808.84      789.37     51.93 o
  -9   8   6      445.46      375.70     35.39 o
  -8   8   6      366.60      321.01     26.34 o
  -7   8   6     1228.40     1253.59     48.81 o
  -6   8   6      312.35      321.60     27.97 o
  -5   8   6      536.79      541.74     26.94 o
  -4   8   6     4957.28     4939.49     81.44 o
  -3   8   6     5111.60     4786.10     84.03 o
  -2   8   6     5216.35     5033.38     98.61 o
  -1   8   6     3449.62     3268.13     52.53 o
   0   8   6        0.18        8.65      3.93 o
   1   8   6     8165.60     8506.31    102.53 o
   2   8   6     1552.39     1539.12     42.35 o
   3   8   6     5249.67     5405.85     89.68 o
   4   8   6       71.70       55.13     13.40 o
   5   8   6     2279.08     2266.68     75.18 o
   6   8   6     2295.85     2343.41     83.04 o
   7   8   6     2557.18     2482.12     85.99 o
   8   8   6     1540.95     1518.24     52.70 o
   9   8   6      486.18      489.85     34.38 o
  10   8   6      310.81      313.44     38.25 o
 -11   9   6       30.98       10.65     18.94 o
 -10   9   6      197.59      176.19     28.29 o
  -9   9   6     2389.39     2227.81     85.70 o
  -8   9   6     2234.81     2257.35     70.58 o
  -7   9   6      137.34      104.01     20.68 o
  -6   9   6      119.07      135.18     15.57 o
  -5   9   6     5698.54     5793.97    102.93 o
  -4   9   6    10876.63    10998.94    197.71 o
  -3   9   6     3960.75     4004.82     71.91 o
  -2   9   6      672.99      697.46     20.33 o
  -1   9   6      164.12      110.33     10.00 o
   0   9   6     8603.34     8620.10    118.22 o
   1   9   6       54.87       57.49      7.13 o
   2   9   6        0.15        6.55      5.95 o
   3   9   6     3775.94     3668.31     83.24 o
   4   9   6     9475.18     9270.32    180.11 o
   5   9   6     3952.27     3791.87    103.48 o
   6   9   6       10.75       11.69     20.40 o
   7   9   6        0.24        4.10     14.01 o
   8   9   6     1270.37     1303.25     49.35 o
   9   9   6      633.20      649.20     40.12 o
  10   9   6       20.98       47.89     19.60 o
 -11  10   6     1587.00     1572.71     78.28 o
 -10  10   6      739.00      677.14     49.41 o
  -9  10   6     1235.22     1257.80     64.53 o
  -8  10   6      254.47      241.31     25.54 o
  -7  10   6     1660.64     1782.77     55.85 o
  -6  10   6     1294.96     1193.72     47.30 o
  -5  10   6     1505.42     1405.92     50.23 o
  -4  10   6      741.92      707.95     33.96 o
  -3  10   6     8575.01     8555.35    122.84 o
  -2  10   6     9136.46     8996.77    153.86 o
  -1  10   6     7093.87     7224.37     98.66 o
   0  10   6      158.98      181.12      9.22 o
   1  10   6     9379.11     9604.81    156.10 o
   2  10   6     2965.21     2865.50     59.18 o
   3  10   6     4659.12     4477.97    110.90 o
   4  10   6       18.51        8.88     14.11 o
   5  10   6     3058.00     3234.69    109.03 o
   6  10   6     2659.25     2754.60     91.12 o
   7  10   6     3083.91     3381.21     80.07 o
   8  10   6      309.14      340.52     26.74 o
   9  10   6      119.78      100.91     19.01 o
  10  10   6      265.24      264.03     38.87 o
 -11  11   6       18.87       41.74     40.35 o
 -10  11   6      502.67      497.20     51.69 o
  -9  11   6     1427.21     1484.39     64.67 o
  -8  11   6     1174.08     1067.30     51.55 o
  -7  11   6     1633.25     1608.44     69.19 o
  -6  11   6     1501.75     1422.99     49.54 o
  -5  11   6      760.69      787.53     34.39 o
  -4  11   6     6937.57     7014.09    109.23 o
  -3  11   6      632.02      619.51     25.18 o
  -2  11   6       86.18       64.92      9.52 o
  -1  11   6     2969.70     3018.54     56.45 o
   0  11   6     4072.53     4142.08     60.26 o
   1  11   6     2238.26     2188.13     58.77 o
   2  11   6      307.92      299.44     16.55 o
   3  11   6     2668.63     2573.70     81.73 o
   4  11   6    11284.01    11235.52    212.89 o
   5  11   6     3093.46     3089.54    141.49 o
   6  11   6      762.91      699.25     46.14 o
   7  11   6        7.26       36.10     16.98 o
   8  11   6     1459.20     1426.79     58.37 o
   9  11   6      145.98      143.01     23.66 o
 -11  12   6     1324.48     1137.86    144.30 o
 -10  12   6      422.92      466.59     38.58 o
  -9  12   6       56.98       67.02     16.37 o
  -8  12   6      388.58      377.72     30.03 o
  -7  12   6     2073.81     2143.45     73.60 o
  -6  12   6     3752.50     3622.55     76.13 o
  -5  12   6      727.63      676.78     29.82 o
  -4  12   6       13.80       19.11     10.19 o
  -3  12   6     5550.26     5788.45     91.20 o
  -2  12   6     2576.31     2483.98     52.98 o
  -1  12   6     3614.54     3767.72     66.32 o
   0  12   6     1123.75     1085.16     31.32 o
   1  12   6     2841.44     2952.20     53.01 o
   2  12   6     7618.97     7539.92    137.76 o
   3  12   6     2866.80     2823.01     96.37 o
   4  12   6       77.26       80.15     20.53 o
   5  12   6     1865.18     1852.57     73.84 o
   6  12   6     2193.06     2298.84     95.45 o
   7  12   6     2284.08     2177.96     70.87 o
   8  12   6       58.80       16.40     19.70 o
   9  12   6        0.68      -10.58     21.55 o
 -10  13   6      771.03      781.01     50.77 o
  -9  13   6      477.88      455.23     34.42 o
  -8  13   6      997.59     1114.31     59.82 o
  -7  13   6      640.06      676.73     55.29 o
  -6  13   6     1494.99     1515.31     53.42 o
  -5  13   6      244.95      264.13     19.62 o
  -4  13   6     4985.50     5031.97    114.18 o
  -3  13   6      465.07      458.57     23.15 o
  -2  13   6       64.68       78.11     11.37 o
  -1  13   6     3693.18     3622.65     66.72 o
   0  13   6     3415.34     3412.61     68.98 o
   1  13   6     3045.40     2989.65     61.08 o
   2  13   6      136.23      133.86     16.55 o
   3  13   6      299.52      280.21     23.40 o
   4  13   6     4113.24     4223.06    117.51 o
   5  13   6      215.86      221.45     31.38 o
   6  13   6      182.39      179.31     32.10 o
   7  13   6      296.96      285.74     28.05 o
   8  13   6     1371.97     1304.87     64.62 o
   9  13   6      176.43      214.05     32.29 o
 -10  14   6      109.86       64.89     33.93 o
  -9  14   6        1.42       -6.54     15.84 o
  -8  14   6      111.85      105.34     21.20 o
  -7  14   6     2296.82     2240.71     78.98 o
  -6  14   6     1206.68     1216.48     48.62 o
  -5  14   6      105.36       96.74     15.02 o
  -4  14   6       36.27       34.80     12.40 o
  -3  14   6     2335.24     2408.56     56.52 o
  -2  14   6     1034.86     1020.15     34.71 o
  -1  14   6     1224.25     1293.57     38.05 o
   0  14   6       62.98       29.36      9.54 o
   1  14   6      695.31      637.92     31.41 o
   2  14   6     1961.89     1988.12     74.31 o
   3  14   6     2926.64     2778.57     91.88 o
   4  14   6      117.88      119.21     21.36 o
   5  14   6      453.64      468.47     34.05 o
   6  14   6      275.53      239.50     24.13 o
   7  14   6     2529.10     2767.27     93.93 o
   8  14   6       11.58       19.40     19.58 o
  -9  15   6       62.46       96.04     22.19 o
  -8  15   6      351.03      386.42     35.07 o
  -7  15   6       50.33       32.51     20.20 o
  -6  15   6     2002.58     2150.32     67.30 o
  -5  15   6       89.27       82.37     14.74 o
  -4  15   6     2999.15     3017.41     71.48 o
  -3  15   6       10.15        7.53      9.49 o
  -2  15   6      276.33      279.95     19.16 o
  -1  15   6     1958.69     1952.58     54.85 o
   0  15   6     4277.53     4325.60     89.81 o
   1  15   6     1461.48     1426.41     48.80 o
   2  15   6      274.24      244.14     23.59 o
   3  15   6       76.59       67.29     18.21 o
   4  15   6     1904.30     1992.66     80.10 o
   5  15   6        4.03       -6.40     17.29 o
   6  15   6      408.40      404.15     31.18 o
   7  15   6      238.46      184.58     25.31 o
   8  15   6     1007.51      892.28     88.37 o
  -9  16   6        9.58      -32.00     52.73 o
  -8  16   6      298.37      330.26     33.84 o
  -7  16   6     1452.99     1482.68     66.04 o
  -6  16   6      160.08      173.96     23.13 o
  -5  16   6       42.28       16.97     16.76 o
  -4  16   6        8.86       14.02     11.24 o
  -3  16   6     2548.81     2517.32     61.03 o
  -2  16   6       99.52      106.30     13.47 o
  -1  16   6     1105.82     1161.92     45.03 o
   0  16   6       19.29        7.60     13.63 o
   1  16   6     1192.62     1242.08     46.82 o
   2  16   6      528.18      541.84     34.74 o
   3  16   6     1513.36     1482.79     69.82 o
   4  16   6      445.20      436.73     35.31 o
   5  16   6      342.91      316.31     31.17 o
   6  16   6        0.03       25.73     25.39 o
   7  16   6     1133.17     1079.52     68.72 o
  -8  17   6     1164.00     1104.29     98.59 o
  -7  17   6       36.77       15.84     30.83 o
  -6  17   6      400.97      377.61     33.81 o
  -5  17   6       15.66       35.11     12.39 o
  -4  17   6     1352.50     1345.62     48.82 o
  -3  17   6       96.29      105.47     15.03 o
  -2  17   6      335.94      351.23     24.85 o
  -1  17   6        0.03      -16.57     13.63 o
   0  17   6     2844.91     2910.33     85.52 o
   1  17   6      175.39      176.50     22.05 o
   2  17   6      425.22      438.41     38.89 o
   3  17   6      177.89      163.27     28.89 o
   4  17   6     1260.82     1290.57     60.78 o
   5  17   6       18.75       42.05     19.53 o
   6  17   6      311.32      296.34     37.09 o
  -7  18   6     1858.48     2024.58     92.61 o
  -6  18   6        0.33        7.68     16.17 o
  -5  18   6      108.07      119.45     18.10 o
  -4  18   6       42.29       66.17     13.39 o
  -3  18   6     1233.94     1287.52     52.40 o
  -2  18   6      475.28      490.41     33.87 o
  -1  18   6      307.70      273.74     27.68 o
   0  18   6       63.25       69.41     18.18 o
   1  18   6     1887.98     1855.67     63.51 o
   2  18   6        3.82       -5.65     15.76 o
   3  18   6     2548.32     2734.50     90.74 o
   4  18   6      327.01      276.92     34.55 o
   5  18   6       13.19       28.41     23.65 o
  -7  19   6      186.87      121.93     36.35 o
  -6  19   6      117.04       99.01     25.05 o
  -5  19   6       80.73       61.39     34.65 o
  -4  19   6     1155.53     1086.60     50.31 o
  -3  19   6      153.12      187.69     22.03 o
  -2  19   6      707.55      684.54     39.45 o
  -1  19   6      657.20      623.21     37.74 o
   0  19   6     5112.61     5653.25    121.88 o
   1  19   6      116.41      127.59     32.64 o
   2  19   6      197.81      143.31     37.45 o
   3  19   6      298.59      301.71     30.69 o
   4  19   6     1151.86     1160.22     71.04 o
  -6  20   6      506.13      440.07     60.57 o
  -5  20   6      780.99      862.83     68.44 o
  -4  20   6        0.90       -8.74     17.25 o
  -3  20   6      727.07      729.40     51.92 o
  -2  20   6      430.62      444.49     33.62 o
  -1  20   6      249.71      256.14     26.13 o
   0  20   6       72.91       76.63     27.78 o
   1  20   6     2604.88     2674.32     92.03 o
   2  20   6      707.80      719.20     47.30 o
   3  20   6     2607.22     2971.65    116.04 o
  -4  21   6     1572.49     1517.68    112.29 o
  -3  21   6       20.55       32.80     17.94 o
  -2  21   6      247.16      173.04     28.93 o
  -1  21   6      623.80      603.58     39.82 o
   0  21   6     3690.90     3723.54    127.76 o
   1  21   6      224.72      182.56     26.50 o
   2  21   6        5.15       34.80     38.52 o
  -2  22   6       84.05       79.53     24.37 o
  -1  22   6      920.45      827.69     57.71 o
   0  22   6      126.65      163.10     53.86 o
   1  22   6     2091.82     2176.92    195.89 o
 -11   0   7     1007.11     1052.75     86.40 o
  -9   0   7      793.74      711.91     48.52 o
  -7   0   7     8620.52     8605.67    240.53 o
  -5   0   7     1917.50     1827.94     66.30 o
  -3   0   7    12630.56    12469.93    183.76 o
  -1   0   7     5772.76     5346.76     97.62 o
   1   0   7    19926.11    20044.60    287.23 o
   3   0   7    10650.61    10239.23    168.84 o
   5   0   7     5402.81     5599.91    196.74 o
   7   0   7     3359.32     3539.64    151.96 o
   9   0   7     1611.13     1516.28     88.97 o
 -12   1   7        4.95       25.85     15.72 o
 -11   1   7      188.56      181.81     26.79 o
 -10   1   7     3839.98     3974.36    116.94 o
  -9   1   7      641.93      686.27     33.89 o
  -8   1   7     4930.68     5004.39     96.40 o
  -7   1   7        6.21        2.17      9.92 o
  -6   1   7      410.54      360.60     23.40 o
  -5   1   7     1220.41     1356.65     34.77 o
  -4   1   7     3828.37     3541.04     65.01 o
  -3   1   7      177.32      194.86      8.45 o
  -2   1   7     1756.46     1649.78     30.63 o
  -1   1   7       54.02       46.88      6.38 o
   0   1   7    19677.98    18978.61    205.74 o
   1   1   7      175.94      167.19      9.05 o
   2   1   7     1230.18     1173.55     28.08 o
   3   1   7      184.56      211.05     13.01 o
   4   1   7     8386.28     8441.12    104.89 o
   5   1   7       39.98       39.94      7.35 o
   6   1   7      160.54      169.80     14.83 o
   7   1   7       20.36       24.44     13.78 o
   8   1   7     8264.41     8879.90    197.90 o
   9   1   7       71.67       70.86     19.23 o
  10   1   7      754.85      875.34     49.72 o
 -12   2   7        2.22       24.64     18.49 o
 -11   2   7     2237.17     2145.07     87.66 o
 -10   2   7        4.20       -1.66     15.06 o
  -9   2   7      665.64      649.40     37.38 o
  -8   2   7     1337.23     1272.54     49.64 o
  -7   2   7     7359.99     7289.14    134.01 o
  -6   2   7      158.53      152.43     12.84 o
  -5   2   7      197.04      183.17     16.50 o
  -4   2   7      704.86      673.25     20.79 o
  -3   2   7    10133.39     9900.83    103.42 o
  -2   2   7      704.99      703.52     19.17 o
  -1   2   7     4801.88     4775.45     67.32 o
   0   2   7      904.96      854.06     29.99 o
   1   2   7    12943.53    13022.77    147.45 o
   2   2   7       32.17       31.22      6.01 o
   3   2   7     4899.85     4817.77     83.05 o
   4   2   7      220.29      237.28     12.77 o
   5   2   7     8120.88     8419.76    107.74 o
   6   2   7      146.72      138.66     19.38 o
   7   2   7     3935.20     4109.30    101.59 o
   8   2   7        5.35       25.93     23.68 o
   9   2   7     1238.63     1181.93     54.92 o
  10   2   7        0.56        2.36     20.81 o
 -12   3   7      257.23       93.05     22.95 o
 -11   3   7      382.13      372.83     64.52 o
 -10   3   7     2614.76     2648.88     82.04 o
  -9   3   7     2299.58     2295.79     72.45 o
  -8   3   7     3578.77     3562.26     89.30 o
  -7   3   7      104.37      126.62     17.43 o
  -6   3   7     2119.94     2001.88     58.41 o
  -5   3   7      932.63      926.86     36.94 o
  -4   3   7     4427.10     4217.80     65.30 o
  -3   3   7     6940.43     6913.60     83.33 o
  -2   3   7     9108.13     9372.22    106.74 o
  -1   3   7     7040.09     7230.15    107.53 o
   0   3   7    24639.53    25048.65    257.71 o
   1   3   7       11.87       30.33      4.62 o
   2   3   7        1.90        9.06      3.40 o
   3   3   7       56.42       65.49      7.46 o
   4   3   7     9783.91     9712.93    131.30 o
   5   3   7        3.73        7.18      5.64 o
   6   3   7       41.90       65.35     13.47 o
   7   3   7       57.58       69.76     13.78 o
   8   3   7     3874.54     3783.97    102.59 o
   9   3   7      540.54      571.02     39.19 o
  10   3   7      225.24      272.53     36.47 o
 -12   4   7      245.55      172.20     35.34 o
 -11   4   7     3416.17     3545.60    123.06 o
 -10   4   7       36.02       46.05     16.47 o
  -9   4   7      189.81      171.20     22.99 o
  -8   4   7     1354.45     1330.37     52.02 o
  -7   4   7     8673.84     8472.50    158.76 o
  -6   4   7      588.86      532.62     29.65 o
  -5   4   7      174.08      211.18     18.48 o
  -4   4   7     3523.44     3554.91     58.36 o
  -3   4   7    24196.08    24684.59    317.88 o
  -2   4   7    13269.63    13628.84    219.05 o
  -1   4   7     7622.17     7727.88    122.40 o
   0   4   7     3316.91     3725.20     57.90 o
   1   4   7     3231.40     3024.57     55.00 o
   2   4   7       13.25        7.22      5.16 o
   3   4   7     2981.00     2879.55     81.57 o
   4   4   7       69.45       97.01      7.85 o
   5   4   7     1469.24     1391.31     49.04 o
   6   4   7      170.62      155.27     16.73 o
   7   4   7     1562.63     1545.62     52.80 o
   8   4   7        0.17       20.72     16.73 o
   9   4   7     1014.09     1038.81     51.67 o
  10   4   7        7.44       46.25     19.41 o
 -12   5   7      517.58      492.18     52.46 o
 -11   5   7      358.12      356.60     33.99 o
 -10   5   7     2937.93     3233.64    121.92 o
  -9   5   7     2643.16     2739.90     81.15 o
  -8   5   7      645.81      617.50     35.10 o
  -7   5   7        0.51       13.51     12.47 o
  -6   5   7     7763.98     7569.87    135.49 o
  -5   5   7     1056.02      977.16     28.65 o
  -4   5   7     5358.90     5292.46     68.40 o
  -3   5   7     2672.64     2800.78     44.54 o
  -2   5   7     2601.36     2571.38     46.87 o
  -1   5   7    14295.59    14062.52    162.63 o
   0   5   7     8689.03     8991.67    104.94 o
   1   5   7     2422.27     2410.20     38.42 o
   2   5   7      299.78      243.14     11.45 o
   3   5   7      489.50      495.22     19.34 o
   4   5   7     5995.97     6009.30    106.46 o
   5   5   7       71.76       67.66     12.84 o
   6   5   7       96.19      101.75     15.83 o
   7   5   7      201.82      220.26     20.98 o
   8   5   7     1085.24     1125.54     54.37 o
   9   5   7      592.86      539.40     38.11 o
  10   5   7      200.16      238.97     29.80 o
 -12   6   7      336.45      437.09     62.05 o
 -11   6   7     2436.84     2419.10     94.62 o
 -10   6   7      114.31      102.28     19.39 o
  -9   6   7       78.36       55.32     14.46 o
  -8   6   7      140.74      136.58     18.29 o
  -7   6   7     6002.39     5990.60    120.66 o
  -6   6   7      374.65      353.14     25.92 o
  -5   6   7      555.92      474.04     18.34 o
  -4   6   7     3023.33     3151.88     63.67 o
  -3   6   7    14048.97    14868.51    174.95 o
  -2   6   7     1178.00     1179.31     29.40 o
  -1   6   7     1485.34     1531.67     34.40 o
   0   6   7     2172.61     2157.78     39.12 o
   1   6   7     2542.58     2466.44     49.84 o
   2   6   7     4424.92     4485.62     79.78 o
   3   6   7     1190.35     1117.64     30.75 o
   4   6   7       33.82       32.91     12.08 o
   5   6   7      894.87      876.29     41.57 o
   6   6   7      144.88      132.78     18.59 o
   7   6   7     1422.46     1474.38     58.42 o
   8   6   7       62.61       59.64     17.37 o
   9   6   7      196.08      202.95     22.13 o
  10   6   7      299.60      370.76     50.47 o
 -12   7   7      421.46      405.15     84.86 o
 -11   7   7       43.60      -12.65     24.65 o
 -10   7   7     1343.34     1237.84     65.29 o
  -9   7   7      952.93     1012.75     48.20 o
  -8   7   7       57.66       64.56     15.47 o
  -7   7   7        7.08       21.22     12.22 o
  -6   7   7     8996.74     9068.87    156.23 o
  -5   7   7     3417.82     3436.20     66.24 o
  -4   7   7     7198.80     7454.73    103.88 o
  -3   7   7      522.19      649.06     25.00 o
  -2   7   7      881.61      783.65     21.66 o
  -1   7   7    11920.37    11859.96    143.78 o
   0   7   7     1251.66     1285.44     26.12 o
   1   7   7     4220.65     4117.95     65.00 o
   2   7   7     1691.59     1534.85     42.20 o
   3   7   7     2198.51     2237.63     73.29 o
   4   7   7     4106.10     4049.36     79.31 o
   5   7   7      806.61      765.64     38.70 o
   6   7   7      710.85      620.93     41.47 o
   7   7   7      755.76      708.33     41.30 o
   8   7   7      366.35      397.30     32.07 o
   9   7   7      459.84      426.24     30.37 o
  10   7   7      165.43      144.61     32.50 o
 -12   8   7      375.99      270.37     67.34 o
 -11   8   7     1183.37     1087.07     64.88 o
 -10   8   7       58.58       88.01     22.08 o
  -9   8   7      556.39      544.15     35.72 o
  -8   8   7     1814.55     1771.54     62.85 o
  -7   8   7     4647.00     4809.13    107.01 o
  -6   8   7     3421.59     3354.69     82.73 o
  -5   8   7      186.26      195.53     25.29 o
  -4   8   7      564.00      529.30     25.47 o
  -3   8   7     6978.18     7031.04    121.41 o
  -2   8   7     7526.67     7696.79    135.92 o
  -1   8   7     1176.96     1197.87     41.00 o
   0   8   7      533.26      544.59     15.93 o
   1   8   7     1012.33      915.78     21.99 o
   2   8   7     8758.37     8919.19    184.10 o
   3   8   7      844.18      856.82     31.76 o
   4   8   7      383.26      309.31     25.31 o
   5   8   7     1156.38     1174.17     49.20 o
   6   8   7     2208.04     2270.40     73.09 o
   7   8   7     1242.04     1188.75     59.48 o
   8   8   7       54.12       32.47     14.87 o
   9   8   7       23.21        3.36     13.84 o
  10   8   7      389.12      418.05     56.62 o
 -11   9   7       38.93       12.18     20.86 o
 -10   9   7      673.61      609.05     46.74 o
  -9   9   7      521.87      605.83     44.70 o
  -8   9   7      243.65      262.19     25.73 o
  -7   9   7        9.57       15.56     12.71 o
  -6   9   7     3818.35     3674.24     88.64 o
  -5   9   7     6751.17     6881.28    128.24 o
  -4   9   7     7283.95     7247.53    117.60 o
  -3   9   7     2989.67     2988.64     64.89 o
  -2   9   7        3.06        7.73      5.61 o
  -1   9   7     5182.05     5175.17     74.60 o
   0   9   7     2180.00     2265.13     39.13 o
   1   9   7     2240.72     2148.80     40.37 o
   2   9   7     1730.64     1660.45     45.31 o
   3   9   7     6252.16     6392.54    124.53 o
   4   9   7     5107.92     5039.79    110.12 o
   5   9   7     2671.46     2748.40     88.20 o
   6   9   7      133.15      162.09     24.81 o
   7   9   7      358.46      407.00     58.62 o
   8   9   7      652.70      677.90     36.41 o
   9   9   7      575.74      518.05     37.27 o
 -11  10   7      527.40      543.66     46.71 o
 -10  10   7      267.43      251.15     32.42 o
  -9  10   7      186.58      198.39     26.71 o
  -8  10   7      333.02      332.75     34.70 o
  -7  10   7     3005.14     3028.63     83.25 o
  -6  10   7     1646.69     1569.86     55.57 o
  -5  10   7      315.52      304.73     21.80 o
  -4  10   7     1125.76     1058.11     35.40 o
  -3  10   7     2361.73     2300.50     49.36 o
  -2  10   7     7732.23     7841.88    105.09 o
  -1  10   7       78.78       84.22     11.90 o
   0  10   7      691.57      658.96     17.36 o
   1  10   7     4135.07     4194.16     68.52 o
   2  10   7     6208.75     6243.88    112.56 o
   3  10   7     1546.49     1477.99     60.48 o
   4  10   7      151.56      104.39     23.32 o
   5  10   7     1007.38      958.56     52.47 o
   6  10   7     5457.87     5683.59    163.58 o
   7  10   7     1205.96     1167.01     62.01 o
   8  10   7      203.22      167.11     33.26 o
   9  10   7      144.30      134.61     36.59 o
 -11  11   7       29.05      -28.09     31.94 o
 -10  11   7      227.14      157.77     27.47 o
  -9  11   7      387.54      376.07     37.28 o
  -8  11   7      208.59      253.81     30.50 o
  -7  11   7      325.08      360.03     25.79 o
  -6  11   7      670.71      639.43     33.30 o
  -5  11   7     6047.71     6491.28    125.35 o
  -4  11   7     2294.33     2302.02     51.74 o
  -3  11   7     2324.67     2348.26     65.20 o
  -2  11   7      463.54      437.72     20.28 o
  -1  11   7     4556.73     4850.56     74.53 o
   0  11   7     5606.03     5808.92    100.83 o
   1  11   7     1698.22     1698.06     39.72 o
   2  11   7       71.18       58.49     13.36 o
   3  11   7     6121.98     6041.41    139.91 o
   4  11   7     2143.27     2207.93    101.44 o
   5  11   7     3533.42     3616.11    107.94 o
   6  11   7        6.37        4.14     18.02 o
   7  11   7      299.35      303.03     29.85 o
   8  11   7     1041.03      965.05     49.08 o
   9  11   7      513.75      518.47     48.08 o
 -10  12   7      130.62       95.86     19.84 o
  -9  12   7        0.77        7.37     14.59 o
  -8  12   7     1659.01     1662.98     66.76 o
  -7  12   7      197.57      172.39     20.50 o
  -6  12   7     3893.03     3771.82     80.44 o
  -5  12   7      292.49      281.36     19.35 o
  -4  12   7     1238.34     1227.85     35.21 o
  -3  12   7      805.03      788.15     27.48 o
  -2  12   7     6161.75     6297.96    114.22 o
  -1  12   7     1122.31     1115.88     30.02 o
   0  12   7        1.68       10.11      7.48 o
   1  12   7     3014.65     2906.00     76.85 o
   2  12   7     3110.71     3065.44     79.52 o
   3  12   7     1502.22     1440.97     62.97 o
   4  12   7        0.68        9.31     13.65 o
   5  12   7      995.93     1045.72     56.57 o
   6  12   7     1902.57     1910.25     82.77 o
   7  12   7      300.51      313.30     28.04 o
   8  12   7      197.45      194.53     24.69 o
 -10  13   7      194.26      230.37     33.57 o
  -9  13   7     1035.51      971.71     53.82 o
  -8  13   7      566.73      519.38     35.84 o
  -7  13   7      108.36      142.50     17.96 o
  -6  13   7      157.04      144.58     19.20 o
  -5  13   7     5396.99     5481.39     99.93 o
  -4  13   7       13.95       13.29     10.32 o
  -3  13   7      530.39      512.60     24.74 o
  -2  13   7      803.81      788.13     32.27 o
  -1  13   7     4988.44     5228.45     77.39 o
   0  13   7     1782.50     1845.50     46.22 o
   1  13   7      111.17      125.57     16.33 o
   2  13   7        3.84        7.39     11.53 o
   3  13   7     4394.27     4402.25    120.24 o
   4  13   7     1055.27     1088.86     85.01 o
   5  13   7     2669.15     2689.59     95.02 o
   6  13   7       27.58       15.96     18.94 o
   7  13   7      128.47      123.89     21.35 o
   8  13   7     1220.66     1233.64     64.17 o
 -10  14   7      335.44      307.71     74.39 o
  -9  14   7        9.61      -18.61     18.49 o
  -8  14   7     2098.16     1943.40     69.39 o
  -7  14   7        2.14        6.28     13.22 o
  -6  14   7     1638.46     1610.37     57.60 o
  -5  14   7       36.37       36.72     12.97 o
  -4  14   7     3024.77     3108.60     70.79 o
  -3  14   7      601.37      582.89     27.82 o
  -2  14   7     4731.90     4957.59     87.13 o
  -1  14   7     1604.90     1560.15     42.81 o
   0  14   7      425.92      409.42     28.86 o
   1  14   7       18.06       39.19     15.02 o
   2  14   7     3446.31     3624.17     92.02 o
   3  14   7      239.94      219.29     40.82 o
   4  14   7       11.84      -22.09     16.83 o
   5  14   7       86.98       74.37     28.11 o
   6  14   7      693.12      837.67     70.47 o
   7  14   7       68.27       47.60     17.70 o
   8  14   7       36.17        9.27     37.40 o
  -9  15   7     2167.58     2187.18     77.76 o
  -8  15   7      184.22      176.04     22.84 o
  -7  15   7       39.00       48.09     24.59 o
  -6  15   7       21.70       19.63     15.26 o
  -5  15   7     6154.52     6297.89    124.51 o
  -4  15   7       34.80       36.65     12.09 o
  -3  15   7       94.59       78.42     12.45 o
  -2  15   7      216.35      229.11     18.02 o
  -1  15   7     4487.73     4450.85     92.62 o
   0  15   7     1645.50     1563.16     58.51 o
   1  15   7      448.25      469.98     32.35 o
   2  15   7      224.49      211.05     23.17 o
   3  15   7     1763.65     1872.02     77.83 o
   4  15   7       27.05       10.50     15.94 o
   5  15   7     1062.15     1032.08     59.85 o
   6  15   7      153.28       97.67     20.05 o
   7  15   7      144.71      213.46     38.05 o
  -9  16   7       54.42       52.53     41.48 o
  -8  16   7     1513.81     1529.67     63.34 o
  -7  16   7        0.46       -2.48     15.39 o
  -6  16   7      957.71     1033.86     48.19 o
  -5  16   7        1.40       10.50     13.73 o
  -4  16   7     3922.33     3754.71     90.75 o
  -3  16   7      118.92       89.36     13.62 o
  -2  16   7     4852.09     4929.02     97.15 o
  -1  16   7       11.44       -2.60     14.72 o
   0  16   7     1227.76     1191.97     63.14 o
   1  16   7        1.18        9.48     15.45 o
   2  16   7     2069.16     2038.68     92.82 o
   3  16   7        3.95        4.81     15.52 o
   4  16   7       69.38       28.36     17.44 o
   5  16   7        2.70       -3.45     18.02 o
   6  16   7     1013.67      989.71     64.66 o
   7  16   7        4.58        4.77     39.04 o
  -8  17   7       71.32       54.64     25.09 o
  -7  17   7        0.14      -11.06     18.04 o
  -6  17   7        3.51       -4.82     19.10 o
  -5  17   7     2329.46     2269.80     87.75 o
  -4  17   7      154.61      126.40     19.74 o
  -3  17   7      145.45      139.18     18.02 o
  -2  17   7      620.15      706.14     39.13 o
  -1  17   7     3837.38     3861.78    103.01 o
   0  17   7       54.31       38.04     14.82 o
   1  17   7      622.63      581.99     40.18 o
   2  17   7        2.16       20.60     18.64 o
   3  17   7      617.79      649.16     47.94 o
   4  17   7      157.53      141.31     22.30 o
   5  17   7      230.44      272.32     33.36 o
   6  17   7       71.33       32.10     29.41 o
  -7  18   7        5.73      -27.74     20.38 o
  -6  18   7      945.08      816.34     50.72 o
  -5  18   7       17.76       20.56     13.55 o
  -4  18   7     1566.23     1453.80     62.81 o
  -3  18   7       57.75       50.52     13.79 o
  -2  18   7     2864.32     2669.00     86.72 o
  -1  18   7        4.29       -3.75     15.95 o
   0  18   7      480.72      465.38     34.74 o
   1  18   7       94.87       68.22     23.21 o
   2  18   7     2319.30     2419.03     95.14 o
   3  18   7      257.25      222.85     27.18 o
   4  18   7        8.31       22.83     16.22 o
   5  18   7       50.11      104.43     54.02 o
  -6  19   7       18.30        9.88     29.12 o
  -5  19   7      998.28      984.51     61.39 o
  -4  19   7        3.26        7.68     14.67 o
  -3  19   7       11.53       27.38     16.77 o
  -2  19   7        1.95        5.88     15.47 o
  -1  19   7     4005.62     4284.51    114.84 o
   0  19   7      248.86      269.14     28.46 o
   1  19   7     1300.82     1312.26     62.84 o
   2  19   7       35.29       50.62     21.91 o
   3  19   7      500.05      499.55     40.48 o
   4  19   7      921.32      817.90    122.29 o
  -5  20   7       26.69       27.24     25.06 o
  -4  20   7      539.85      506.83     43.99 o
  -3  20   7      278.77      223.86     31.60 o
  -2  20   7     1217.24     1266.44     61.56 o
  -1  20   7      885.13      865.99     47.04 o
   0  20   7      448.22      477.13     35.10 o
   1  20   7       58.12       73.87     20.57 o
   2  20   7     2453.74     2297.08     87.00 o
  -4  21   7       12.33       33.39     22.44 o
  -3  21   7       15.37       30.64     19.67 o
  -2  21   7      251.90      247.39     28.78 o
  -1  21   7     2615.46     2396.73     88.77 o
   0  21   7      858.73      910.93     64.80 o
   1  21   7     1222.01     1288.74     98.76 o
 -12   0   8      851.47     1094.20     96.52 o
 -10   0   8       48.63       35.24     26.10 o
  -8   0   8     1926.65     1910.55     79.15 o
  -6   0   8     1552.56     1547.14     82.97 o
  -4   0   8     2605.49     2356.98     88.62 o
  -2   0   8     6875.75     7082.30    137.00 o
   0   0   8      775.26      774.16     35.92 o
   2   0   8    12559.86    12854.44    334.93 o
   4   0   8      768.82      730.10     35.20 o
   6   0   8    10318.76    10631.10    300.41 o
   8   0   8      759.96      710.97     73.28 o
  10   0   8     1594.98     1531.83     96.27 o
 -12   1   8        2.65       28.56     24.16 o
 -11   1   8     1083.34     1135.99     63.89 o
 -10   1   8      174.57      242.30     33.21 o
  -9   1   8     1833.79     1817.99     64.05 o
  -8   1   8      502.03      481.26     32.85 o
  -7   1   8      298.03      331.39     24.73 o
  -6   1   8        5.09       26.80     11.93 o
  -5   1   8     3445.43     3333.06     62.39 o
  -4   1   8       19.83       24.09      6.95 o
  -3   1   8       97.20      132.13      8.09 o
  -2   1   8      971.53      904.89     31.33 o
  -1   1   8     7806.97     7503.32    113.61 o
   0   1   8      283.93      247.02     13.54 o
   1   1   8     1018.78      735.87     23.64 o
   2   1   8     1053.27     1039.21     33.81 o
   3   1   8     6859.52     7185.99    100.53 o
   4   1   8       35.01       31.89      6.46 o
   5   1   8     1799.58     1828.47     40.53 o
   6   1   8      502.30      458.51     27.14 o
   7   1   8     3720.96     3800.16    115.70 o
   8   1   8      195.09      202.91     29.67 o
   9   1   8     2397.15     2378.13     98.66 o
  10   1   8        0.80        3.61     18.88 o
 -12   2   8     1759.67     1725.78     83.40 o
 -11   2   8      557.23      569.28     46.08 o
 -10   2   8      621.23      553.07     37.52 o
  -9   2   8       14.00       31.77     14.26 o
  -8   2   8      723.84      768.16     39.40 o
  -7   2   8      789.81      786.54     38.46 o
  -6   2   8      884.20      887.81     38.38 o
  -5   2   8      712.21      707.42     26.19 o
  -4   2   8     4571.96     4423.85     73.74 o
  -3   2   8     5034.34     5016.47     76.93 o
  -2   2   8     6077.72     5778.49     75.13 o
  -1   2   8     1189.44     1141.94     28.62 o
   0   2   8     6614.47     6689.46     85.24 o
   1   2   8      680.83      655.59     21.01 o
   2   2   8     6804.21     6788.86    102.19 o
   3   2   8      404.16      416.98     21.98 o
   4   2   8     1314.08     1335.58     31.88 o
   5   2   8      428.65      410.78     20.26 o
   6   2   8     7788.28     8116.31    148.03 o
   7   2   8       62.24       51.81     19.62 o
   8   2   8      643.38      660.13     50.09 o
   9   2   8       28.27       28.55     20.35 o
  10   2   8      998.25     1093.99     62.44 o
 -12   3   8       21.22       36.44     34.42 o
 -11   3   8      910.41      861.48     56.69 o
 -10   3   8     1018.31      998.03     50.77 o
  -9   3   8     1996.74     1966.54     67.59 o
  -8   3   8      348.72      334.57     27.15 o
  -7   3   8     1079.08     1057.20     44.83 o
  -6   3   8     3514.46     3572.04     83.88 o
  -5   3   8    10062.13     9805.91    159.48 o
  -4   3   8      502.25      502.76     19.28 o
  -3   3   8       71.24       78.98      8.14 o
  -2   3   8     3535.64     3445.28     50.09 o
  -1   3   8    16121.04    16317.21    172.54 o
   0   3   8     4912.26     4980.65     69.19 o
   1   3   8     1630.68     1556.99     46.52 o
   2   3   8       44.38       44.46      6.94 o
   3   3   8    10109.61    10416.57    133.58 o
   4   3   8        3.76       18.95      7.86 o
   5   3   8      255.00      255.42     19.73 o
   6   3   8     1742.33     1791.79     55.00 o
   7   3   8     5359.89     5500.92    125.19 o
   8   3   8      760.37      699.69     50.86 o
   9   3   8     2034.39     1948.02    103.64 o
  10   3   8       43.98       30.37     21.69 o
 -12   4   8     1530.22     1472.65     90.08 o
 -11   4   8      760.39      819.03     55.94 o
 -10   4   8      671.33      643.45     41.46 o
  -9   4   8       49.90       25.76     15.33 o
  -8   4   8     3441.11     3304.20     88.14 o
  -7   4   8     1028.15     1021.24     44.29 o
  -6   4   8     1161.45     1135.67     44.50 o
  -5   4   8      543.90      483.71     21.95 o
  -4   4   8     9985.10     9538.16    123.00 o
  -3   4   8     6736.60     6797.85    104.21 o
  -2   4   8    10302.71    10921.79    144.82 o
  -1   4   8       42.51       58.25      8.26 o
   0   4   8     6262.94     6391.20     81.47 o
   1   4   8     1547.20     1565.28     28.17 o
   2   4   8     4617.39     4578.25     77.32 o
   3   4   8     1210.84     1173.98     42.20 o
   4   4   8     3009.59     3127.67     66.30 o
   5   4   8     1352.74     1328.23     45.34 o
   6   4   8     5408.33     5544.79    108.37 o
   7   4   8      157.15      140.56     20.39 o
   8   4   8        0.60       -3.48     17.26 o
   9   4   8       68.86       53.62     16.56 o
  10   4   8      761.32      755.04     65.72 o
 -12   5   8       46.61      172.26     89.30 o
 -11   5   8      317.46      374.67     34.31 o
 -10   5   8     1235.96     1176.00     56.05 o
  -9   5   8     2544.45     2700.00     81.55 o
  -8   5   8      398.13      360.67     29.82 o
  -7   5   8      765.65      781.76     39.46 o
  -6   5   8     1767.60     1770.52     75.94 o
  -5   5   8    15515.74    15545.11    249.21 o
  -4   5   8      864.75      818.10     31.61 o
  -3   5   8      356.80      344.20     14.38 o
  -2   5   8     1831.84     1670.08     40.00 o
  -1   5   8    22380.85    22578.92    232.43 o
   0   5   8     1042.25     1029.09     22.76 o
   1   5   8       59.72       60.10      6.09 o
   2   5   8       24.62       28.26      5.93 o
   3   5   8     9925.23     9856.28    258.23 o
   4   5   8       16.69       18.75     11.38 o
   5   5   8      520.37      522.69     31.70 o
   6   5   8     1318.04     1244.55     47.36 o
   7   5   8      917.40      890.55     41.54 o
   8   5   8      978.18      981.65     51.50 o
   9   5   8      527.51      543.87     38.38 o
  10   5   8      107.59      105.08     34.12 o
 -12   6   8      934.01      950.16    109.14 o
 -11   6   8      552.72      664.49     50.38 o
 -10   6   8      272.47      239.31     25.14 o
  -9   6   8      117.65      120.71     19.54 o
  -8   6   8     4410.29     4471.50    106.51 o
  -7   6   8     1031.79     1024.72     45.66 o
  -6   6   8     3587.50     3507.73     85.55 o
  -5   6   8     1235.50     1200.30     45.06 o
  -4   6   8     3612.31     3506.63     56.73 o
  -3   6   8     2675.69     2452.39     48.00 o
  -2   6   8     2877.96     2939.19     54.02 o
  -1   6   8       19.52       20.38      6.09 o
   0   6   8     7207.77     7241.87     94.20 o
   1   6   8     1683.58     1624.75     40.60 o
   2   6   8     7534.50     7676.55    119.16 o
   3   6   8        5.62        7.23      9.37 o
   4   6   8     2090.43     2066.69     62.81 o
   5   6   8     3264.91     3244.86     84.63 o
   6   6   8     2264.90     2276.32     72.29 o
   7   6   8     1117.05     1085.39     46.83 o
   8   6   8      124.99      134.60     22.79 o
   9   6   8      311.41      338.30     33.51 o
  10   6   8      617.78      582.05     70.64 o
 -12   7   8        3.04      -31.32     33.58 o
 -11   7   8      124.28       96.28     21.57 o
 -10   7   8      702.23      720.83     43.91 o
  -9   7   8     2126.21     2195.64     74.00 o
  -8   7   8      420.29      365.14     28.82 o
  -7   7   8     1104.57     1063.55     46.54 o
  -6   7   8      302.68      285.03     24.21 o
  -5   7   8    11341.54    11230.19    180.87 o
  -4   7   8      409.47      441.05     15.02 o
  -3   7   8       47.69       43.01      7.41 o
  -2   7   8     1165.99     1070.32     30.30 o
  -1   7   8     8420.85     8449.89    110.58 o
   0   7   8     3735.81     3694.28     58.26 o
   1   7   8     1400.85     1349.99     37.41 o
   2   7   8       15.17       18.95      9.56 o
   3   7   8     9260.01     9360.18    141.55 o
   4   7   8     1189.23     1115.40     46.50 o
   5   7   8     1006.67     1004.57     45.73 o
   6   7   8       19.92       13.76     12.87 o
   7   7   8      760.04      719.99     44.25 o
   8   7   8     1088.34     1056.63     55.12 o
   9   7   8      166.75      157.25     22.61 o
 -11   8   8      707.23      701.81     52.99 o
 -10   8   8       40.89       46.18     20.51 o
  -9   8   8      740.19      628.67     40.72 o
  -8   8   8     3586.83     3581.58     95.00 o
  -7   8   8     1880.72     2009.87     66.07 o
  -6   8   8     2327.47     2244.26     67.22 o
  -5   8   8       99.75      112.41     15.77 o
  -4   8   8     3682.07     3766.34     76.30 o
  -3   8   8     2294.06     2269.72     52.55 o
  -2   8   8     1902.26     1857.63     42.05 o
  -1   8   8        0.19        7.96      6.30 o
   0   8   8     5042.68     5008.88     63.71 o
   1   8   8     2225.73     2151.06     55.79 o
   2   8   8     3683.59     3561.71     73.16 o
   3   8   8      866.05      829.85     33.11 o
   4   8   8     1796.38     1688.93     58.96 o
   5   8   8     2007.96     1891.31     65.33 o
   6   8   8     1566.16     1571.17     61.43 o
   7   8   8      808.35      760.70     48.91 o
   8   8   8       27.38       39.36     22.24 o
   9   8   8      629.02      618.32     37.25 o
 -11   9   8       72.52       37.31     21.38 o
 -10   9   8      915.09      794.61     54.87 o
  -9   9   8     1070.27     1008.05     58.34 o
  -8   9   8      110.30      112.29     19.37 o
  -7   9   8      189.22      213.75     22.76 o
  -6   9   8     1186.53     1139.57     47.29 o
  -5   9   8     5836.81     6263.78    134.63 o
  -4   9   8      707.08      800.04     32.89 o
  -3   9   8      558.58      566.80     28.95 o
  -2   9   8       25.19        9.59      7.28 o
  -1   9   8     3409.22     3459.36     71.95 o
   0   9   8     1124.27     1106.15     24.45 o
   1   9   8        0.47        7.81      7.66 o
   2   9   8      533.08      568.69     31.75 o
   3   9   8     4018.29     3903.09    116.85 o
   4   9   8     5433.02     5519.84    119.50 o
   5   9   8      962.92      963.70     46.76 o
   6   9   8      318.82      293.08     32.12 o
   7   9   8      285.91      279.43     30.36 o
   8   9   8     1369.44     1373.15     62.39 o
   9   9   8      143.42       83.40     19.43 o
 -11  10   8      289.49      261.60     38.17 o
 -10  10   8       29.71       27.01     20.29 o
  -9  10   8      658.79      703.31     49.35 o
  -8  10   8     3328.94     3551.00     99.21 o
  -7  10   8     1094.87     1049.31     53.20 o
  -6  10   8     1458.53     1338.54     52.40 o
  -5  10   8        8.52       11.49     11.61 o
  -4  10   8      694.37      692.85     31.55 o
  -3  10   8     1015.39      935.62     35.66 o
  -2  10   8      876.29      876.01     31.92 o
  -1  10   8      135.30      123.20     10.33 o
   0  10   8     1157.21     1153.73     26.81 o
   1  10   8     3352.83     3305.66     87.22 o
   2  10   8     1698.17     1651.50     56.88 o
   3  10   8     2371.15     2367.06     80.05 o
   4  10   8      651.41      656.57     48.21 o
   5  10   8     2148.20     2146.87     81.14 o
   6  10   8     2828.91     2872.09     97.63 o
   7  10   8     1274.06     1201.56     63.72 o
   8  10   8        2.45        5.05     15.58 o
   9  10   8      704.92      621.46     50.18 o
 -11  11   8      171.17      183.77     46.72 o
 -10  11   8      435.47      421.54     41.53 o
  -9  11   8      211.46      218.55     29.25 o
  -8  11   8       10.12        6.91     16.52 o
  -7  11   8      418.20      375.58     30.12 o
  -6  11   8     3168.59     3402.11     88.55 o
  -5  11   8     2630.88     2586.46     73.33 o
  -4  11   8     2799.42     2852.74     68.63 o
  -3  11   8     1219.79     1164.96     37.47 o
  -2  11   8      145.35      140.24     12.40 o
  -1  11   8        6.80       10.83      6.81 o
   0  11   8      385.47      350.17     18.17 o
   1  11   8        1.68        1.23      7.56 o
   2  11   8     1150.60     1013.23     51.16 o
   3  11   8     1676.56     1738.71     70.22 o
   4  11   8     4294.01     4513.21    122.39 o
   5  11   8      649.63      624.86     44.42 o
   6  11   8      220.99      204.35     28.33 o
   7  11   8      306.25      288.45     32.75 o
   8  11   8     1139.65     1112.54     70.46 o
 -10  12   8        5.17       17.87     20.04 o
  -9  12   8      833.01      893.29     60.99 o
  -8  12   8      129.93      173.37     35.55 o
  -7  12   8     2762.70     2698.78     94.54 o
  -6  12   8      251.51      248.37     24.03 o
  -5  12   8        0.88        2.05     10.70 o
  -4  12   8       42.55       36.64      8.34 o
  -3  12   8      840.64      937.12     32.24 o
  -2  12   8      340.02      362.11     19.26 o
  -1  12   8        1.55        6.87     12.30 o
   0  12   8      165.53      144.91     14.49 o
   1  12   8     3742.91     3848.72     92.80 o
   2  12   8     1263.41     1225.50     50.03 o
   3  12   8     1007.41     1042.22     55.14 o
   4  12   8       32.23       44.57     16.20 o
   5  12   8     1940.00     1818.64     76.88 o
   6  12   8     1053.02      956.08     66.94 o
   7  12   8      945.38      963.73     60.07 o
   8  12   8       29.46       10.60     20.49 o
 -10  13   8      645.56      685.93     60.78 o
  -9  13   8      229.54      242.06     29.90 o
  -8  13   8       50.14       43.22     17.34 o
  -7  13   8        0.14       19.59     17.60 o
  -6  13   8     6771.57     7057.75    120.28 o
  -5  13   8       12.56       -5.68     11.11 o
  -4  13   8     4019.14     3926.63     70.54 o
  -3  13   8      469.17      400.83     20.56 o
  -2  13   8     1460.75     1398.83     39.26 o
  -1  13   8      197.04      153.74     15.14 o
   0  13   8     2484.85     2446.00     67.39 o
   1  13   8      425.02      372.55     27.99 o
   2  13   8      973.11      927.09     43.62 o
   3  13   8      173.92      155.85     23.70 o
   4  13   8     4652.85     4522.94    127.98 o
   5  13   8      626.57      587.90     43.87 o
   6  13   8        3.86      -13.65     16.49 o
   7  13   8      250.68      269.45     27.42 o
   8  13   8     1397.34     1536.83     93.37 o
  -9  14   8      452.33      546.09     45.27 o
  -8  14   8        7.66      -24.01     16.01 o
  -7  14   8     3209.93     3363.23     87.93 o
  -6  14   8       68.34       52.83     15.17 o
  -5  14   8      458.44      449.23     24.88 o
  -4  14   8      247.30      233.92     17.40 o
  -3  14   8     6075.58     6263.27    125.21 o
  -2  14   8      412.20      385.59     25.49 o
  -1  14   8      133.24      127.13     19.48 o
   0  14   8      354.26      302.92     26.63 o
   1  14   8     5891.47     5952.75    127.33 o
   2  14   8      133.58      136.29     18.79 o
   3  14   8      442.33      454.84     38.26 o
   4  14   8      127.83       84.07     36.18 o
   5  14   8     1099.02     1195.52     65.04 o
   6  14   8      229.11      268.29     33.28 o
   7  14   8      373.79      412.81     34.72 o
  -9  15   8      180.00      128.65     25.80 o
  -8  15   8      359.28      376.53     35.05 o
  -7  15   8       83.95       84.63     19.17 o
  -6  15   8     4522.75     4614.96     98.10 o
  -5  15   8      107.60       85.56     17.51 o
  -4  15   8     1521.05     1516.53     43.55 o
  -3  15   8       77.47       69.53     12.26 o
  -2  15   8     3885.50     4056.02     90.23 o
  -1  15   8     1017.21     1017.04     49.33 o
   0  15   8     2629.56     2647.58     80.86 o
   1  15   8     1380.02     1340.01     55.74 o
   2  15   8     1955.86     1988.81    106.17 o
   3  15   8      140.67       87.49     25.48 o
   4  15   8     2055.85     2057.31     86.64 o
   5  15   8        9.68       -1.41     17.81 o
   6  15   8      444.95      465.17     39.11 o
   7  15   8      276.98      373.74     79.47 o
  -8  16   8       12.98       26.19     18.61 o
  -7  16   8     2942.76     2951.58     87.41 o
  -6  16   8       30.90       29.42     17.17 o
  -5  16   8      491.97      453.41     28.83 o
  -4  16   8      374.54      407.80     29.94 o
  -3  16   8     6488.44     6963.29    114.93 o
  -2  16   8       93.18       92.41     16.94 o
  -1  16   8      104.19       95.46     18.85 o
   0  16   8       29.05       19.20     14.16 o
   1  16   8     5115.73     5264.88    123.44 o
   2  16   8       15.08       21.36     18.22 o
   3  16   8       86.25       76.22     20.25 o
   4  16   8       74.63       98.85     23.56 o
   5  16   8     2818.34     3037.92    111.29 o
   6  16   8      178.11      145.56     38.05 o
  -8  17   8      324.65      420.90     41.62 o
  -7  17   8        0.01      -24.98     16.65 o
  -6  17   8     2833.92     3003.00     79.16 o
  -5  17   8       14.78       -4.35     13.18 o
  -4  17   8      576.23      557.60     34.74 o
  -3  17   8      293.58      281.06     25.32 o
  -2  17   8     5034.05     5050.29    113.22 o
  -1  17   8      364.87      318.81     30.14 o
   0  17   8     3781.94     3830.92    104.56 o
   1  17   8       53.59       49.42     15.14 o
   2  17   8      574.47      649.23     48.40 o
   3  17   8       35.07       32.92     17.09 o
   4  17   8     1162.20     1247.97     68.96 o
   5  17   8       66.41       66.62     20.44 o
  -7  18   8     1386.83     1321.84     92.59 o
  -6  18   8        9.24       12.94     17.59 o
  -5  18   8      371.62      405.75     31.89 o
  -4  18   8      359.34      347.20     31.64 o
  -3  18   8     4225.45     4403.42    129.28 o
  -2  18   8      135.50      111.35     19.81 o
  -1  18   8       23.34       12.28     17.54 o
   0  18   8        2.03        2.57     17.46 o
   1  18   8     2780.88     2977.97    107.11 o
   2  18   8      218.14      205.21     30.60 o
   3  18   8      213.71      276.33     34.54 o
   4  18   8      254.94      265.41     30.96 o
  -6  19   8     1014.91      975.77     71.75 o
  -5  19   8       83.47       76.03     18.67 o
  -4  19   8      687.99      714.22     52.24 o
  -3  19   8       78.32       66.54     16.05 o
  -2  19   8      901.06      955.38     52.95 o
  -1  19   8       20.57       19.07     15.98 o
   0  19   8     1842.73     1928.43     75.62 o
   1  19   8       42.29       62.98     26.57 o
   2  19   8      139.35       79.70     40.00 o
   3  19   8       46.45       55.02     21.26 o
  -5  20   8      253.58      276.75     69.55 o
  -4  20   8        8.89       24.63     35.05 o
  -3  20   8     1939.25     2001.89     89.37 o
  -2  20   8       27.67       -4.45     18.64 o
  -1  20   8      199.20      227.58     32.88 o
   0  20   8       13.01        7.28     19.87 o
   1  20   8     1074.15     1004.69     57.36 o
   2  20   8      152.31      140.32     57.58 o
  -3  21   8        1.14       25.50     22.09 o
  -2  21   8      485.60      438.29     43.04 o
  -1  21   8      279.18      266.39     49.76 o
   0  21   8     1510.65     1495.15    118.46 o
   1  21   8      238.59      325.26     51.86 o
 -11   0   9      718.63      768.91     75.07 o
  -9   0   9     3412.45     3621.66    156.58 o
  -7   0   9     3551.22     3445.78    139.28 o
  -5   0   9     6916.24     7208.20    206.19 o
  -3   0   9    16928.06    17462.47    261.28 o
  -1   0   9     4561.56     4803.59     97.79 o
   1   0   9     1327.40     1205.70     67.49 o
   3   0   9       15.16        5.92     10.27 o
   5   0   9     5378.48     5371.18    167.12 o
   7   0   9     3415.64     3313.34    155.51 o
   9   0   9      737.90      824.71    114.33 o
 -12   1   9       88.70      169.40     31.50 o
 -11   1   9       83.76       70.56     21.79 o
 -10   1   9     3980.90     4195.83    109.23 o
  -9   1   9        0.92       11.90     13.71 o
  -8   1   9        0.10      -14.73     12.68 o
  -7   1   9        7.06        4.37     12.75 o
  -6   1   9     6850.49     6617.07    133.28 o
  -5   1   9      222.24      194.55     21.36 o
  -4   1   9      965.38     1018.48     22.30 o
  -3   1   9       54.99       52.08      6.67 o
  -2   1   9     6974.43     6912.35     88.59 o
  -1   1   9        0.66        9.00      5.71 o
   0   1   9     3197.95     2959.24     58.16 o
   1   1   9      334.34      350.38     17.10 o
   2   1   9     1692.38     1747.44     43.64 o
   3   1   9      394.28      400.42     18.79 o
   4   1   9     5854.14     6119.59     86.88 o
   5   1   9       79.78      106.86     12.86 o
   6   1   9        6.35      -13.63     17.58 o
   7   1   9      255.47      285.18     34.60 o
   8   1   9     2338.91     2432.43     97.32 o
   9   1   9        0.93       15.46     19.14 o
 -12   2   9       65.68       66.54     26.78 o
 -11   2   9     1144.32     1206.74     67.67 o
 -10   2   9      336.60      339.44     31.99 o
  -9   2   9     2485.32     2402.10     77.03 o
  -8   2   9        8.02       -0.91     13.34 o
  -7   2   9     3637.69     3414.54     86.66 o
  -6   2   9       77.54       55.72     12.53 o
  -5   2   9     6313.67     6138.71    102.68 o
  -4   2   9     2454.42     2492.21     71.11 o
  -3   2   9    10636.53    10491.22    121.44 o
  -2   2   9     2052.58     2062.93     39.69 o
  -1   2   9      602.92      680.99     26.85 o
   0   2   9      113.52       80.86      8.46 o
   1   2   9     3950.83     3874.56     65.63 o
   2   2   9      239.29      257.92     17.89 o
   3   2   9       30.51       29.20      7.44 o
   4   2   9     2253.70     2255.98     50.98 o
   5   2   9     6855.26     6979.40    121.23 o
   6   2   9      167.95      170.75     20.97 o
   7   2   9     2321.35     2323.38     90.71 o
   8   2   9       95.49      119.27     27.81 o
   9   2   9      522.82      563.12     49.43 o
 -12   3   9      155.83      133.92     33.76 o
 -11   3   9       35.72       74.79     23.97 o
 -10   3   9     4072.15     4233.38    111.13 o
  -9   3   9       24.41       11.97     14.06 o
  -8   3   9      363.01      330.98     27.46 o
  -7   3   9      664.71      641.20     35.94 o
  -6   3   9     6803.36     6473.29    146.82 o
  -5   3   9     3271.44     3152.65     65.99 o
  -4   3   9     1790.55     1754.23     47.21 o
  -3   3   9      255.06      226.40     12.28 o
  -2   3   9     5414.45     5384.13     74.54 o
  -1   3   9    13071.10    12982.07    155.52 o
   0   3   9     5294.00     5248.12     74.63 o
   1   3   9      376.37      384.59     15.67 o
   2   3   9     4494.78     4608.10     87.30 o
   3   3   9      635.31      597.43     28.02 o
   4   3   9     4256.68     4404.70    100.40 o
   5   3   9      980.68      905.18     37.88 o
   6   3   9      169.31      179.09     19.19 o
   7   3   9      657.56      682.42     48.91 o
   8   3   9     2142.21     2173.20     91.50 o
   9   3   9        0.20       33.50     16.24 o
 -12   4   9      241.18      247.53     55.36 o
 -11   4   9      816.09      756.88     46.81 o
 -10   4   9      739.15      701.12     44.72 o
  -9   4   9     2152.98     2212.41     74.62 o
  -8   4   9        2.17       -6.09     11.92 o
  -7   4   9     5432.78     5494.70    117.28 o
  -6   4   9       25.15       44.05      9.77 o
  -5   4   9      836.25      848.65     30.83 o
  -4   4   9     1865.87     1702.72     40.65 o
  -3   4   9    10350.38    10082.22    119.31 o
  -2   4   9     1863.30     1674.75     35.91 o
  -1   4   9     2614.20     2804.69     49.00 o
   0   4   9       53.72       67.05      7.92 o
   1   4   9    11623.79    11312.60    148.26 o
   2   4   9      183.22      174.28     15.50 o
   3   4   9      309.84      332.41     21.68 o
   4   4   9     2285.59     2310.68     66.62 o
   5   4   9     2983.57     3060.36     74.66 o
   6   4   9     2008.41     1980.42     60.76 o
   7   4   9       43.86       20.39     18.03 o
   8   4   9       11.96       13.80     19.22 o
   9   4   9      669.38      703.31     61.50 o
 -12   5   9        0.20      -34.89     31.41 o
 -11   5   9      176.29      172.14     42.77 o
 -10   5   9     2551.78     2559.33     84.81 o
  -9   5   9      917.32      867.93     50.36 o
  -8   5   9      764.53      781.23     42.04 o
  -7   5   9      159.15      146.19     19.39 o
  -6   5   9     6655.67     6668.05    129.47 o
  -5   5   9      840.90      872.89     30.69 o
  -4   5   9      341.04      286.93     10.72 o
  -3   5   9      213.73      215.74     12.32 o
  -2   5   9    13682.59    13944.25    168.28 o
  -1   5   9     3742.23     3759.15     70.25 o
   0   5   9     3556.89     3631.97     56.55 o
   1   5   9      214.12      216.67     10.12 o
   2   5   9     6707.04     6618.14    110.39 o
   3   5   9     1983.24     1895.77     70.00 o
   4   5   9     6989.61     6998.75    133.53 o
   5   5   9      333.78      270.96     22.42 o
   6   5   9      242.07      200.76     20.97 o
   7   5   9      813.54      734.08     43.46 o
   8   5   9     1361.75     1362.75     73.40 o
   9   5   9       18.27       33.27     23.50 o
 -11   6   9      338.63      277.61     34.00 o
 -10   6   9       15.92       -4.17     16.80 o
  -9   6   9      618.52      636.75     45.97 o
  -8   6   9      632.13      665.44     39.25 o
  -7   6   9     3911.18     3862.55     96.41 o
  -6   6   9       26.33       41.85     13.91 o
  -5   6   9       34.83       42.13     11.00 o
  -4   6   9     3275.30     3224.88     69.99 o
  -3   6   9     3953.09     4067.70    130.27 o
  -2   6   9     4484.32     4434.32    142.03 o
  -1   6   9     2299.27     2333.92     57.50 o
   0   6   9      789.90      793.24     22.79 o
   1   6   9    21685.35    22105.69    314.69 o
   2   6   9     1830.54     1828.18     50.14 o
   3   6   9     1189.41     1197.91     40.94 o
   4   6   9      990.91      892.06     41.86 o
   5   6   9     1114.13     1090.90     48.31 o
   6   6   9     1276.03     1313.96     50.75 o
   7   6   9       43.08       48.87     14.93 o
   8   6   9        0.50       25.47     20.45 o
   9   6   9     1522.80     1522.64     73.27 o
 -11   7   9      994.72     1075.38     65.57 o
 -10   7   9     1414.47     1254.23    101.62 o
  -9   7   9      835.30      828.37     46.49 o
  -8   7   9      668.21      590.14     37.89 o
  -7   7   9      225.65      189.43     21.97 o
  -6   7   9     3162.69     3179.58     83.71 o
  -5   7   9      810.62      793.68     37.66 o
  -4   7   9     2205.50     2161.44     64.10 o
  -3   7   9      119.12       98.86     10.56 o
  -2   7   9     6183.46     5878.33     89.40 o
  -1   7   9      935.06      851.60     26.12 o
   0   7   9     2443.07     2414.62     48.69 o
   1   7   9      341.82      342.80     20.10 o
   2   7   9     3533.58     3466.45     92.26 o
   3   7   9     4026.17     4074.33     83.17 o
   4   7   9     3623.06     3576.01     90.51 o
   5   7   9      590.06      605.34     36.48 o
   6   7   9      796.81      805.16     43.82 o
   7   7   9      567.75      528.13     34.01 o
   8   7   9      786.15      753.95     55.52 o
   9   7   9       39.62       -5.56     23.51 o
 -11   8   9      199.78      177.13     30.03 o
 -10   8   9      134.88      106.44     23.86 o
  -9   8   9      724.31      724.66     43.84 o
  -8   8   9     2866.59     3006.10     88.06 o
  -7   8   9     3929.37     3976.37     99.73 o
  -6   8   9      388.18      428.28     30.12 o
  -5   8   9      130.38      143.81     15.73 o
  -4   8   9     1736.68     1662.84     50.25 o
  -3   8   9     3171.47     3144.17    134.17 o
  -2   8   9      725.24      761.76     27.98 o
  -1   8   9     1003.50     1034.08     29.31 o
   0   8   9     1657.36     1596.72     31.06 o
   1   8   9    10449.45    10536.71    156.67 o
   2   8   9     1854.61     1707.60     49.81 o
   3   8   9      369.33      360.78     27.62 o
   4   8   9      297.94      292.12     26.56 o
   5   8   9     1209.22     1166.83     51.74 o
   6   8   9     1132.08     1047.59     51.29 o
   7   8   9        3.07       -8.39     18.79 o
   8   8   9        0.48       -2.16     18.21 o
   9   8   9     1209.03     1295.48    108.67 o
 -11   9   9     1622.63     1714.96     95.88 o
 -10   9   9      657.34      741.33     53.79 o
  -9   9   9      936.77      979.14     63.37 o
  -8   9   9        1.72        4.79     14.99 o
  -7   9   9      906.74      925.63     45.51 o
  -6   9   9     2392.39     2405.55     72.80 o
  -5   9   9      787.21      789.70     38.72 o
  -4   9   9      218.53      215.70     18.88 o
  -3   9   9      819.37      796.04     36.72 o
  -2   9   9     2238.84     2259.38     71.61 o
  -1   9   9     2818.80     2843.93     86.65 o
   0   9   9      236.72      252.71     13.85 o
   1   9   9       12.26       25.71     10.57 o
   2   9   9     4413.60     4374.70    121.56 o
   3   9   9     2780.72     2805.70     86.56 o
   4   9   9     4417.18     4350.94    119.87 o
   5   9   9      485.66      482.74     34.71 o
   6   9   9       82.74       56.12     20.95 o
   7   9   9      525.88      555.17     43.97 o
   8   9   9      776.54      746.44     62.93 o
 -11  10   9       98.84       47.35     30.00 o
 -10  10   9      674.54      695.74     52.80 o
  -9  10   9     1156.20      943.95     59.52 o
  -8  10   9     3177.88     3249.14     93.50 o
  -7  10   9     1392.84     1260.20     54.13 o
  -6  10   9      175.53      173.68     20.92 o
  -5  10   9      513.27      526.38     28.93 o
  -4  10   9     1878.45     1898.37     54.65 o
  -3  10   9     2947.84     2835.59     67.54 o
  -2  10   9     1311.84     1328.29     44.80 o
  -1  10   9      667.93      629.64     25.54 o
   0  10   9     1818.15     1749.28     44.27 o
   1  10   9     5680.52     5782.80    120.38 o
   2  10   9     3455.04     3545.78    102.06 o
   3  10   9      650.86      600.70     37.12 o
   4  10   9        4.99       16.81     13.33 o
   5  10   9      933.75      915.37     52.98 o
   6  10   9      600.59      563.26     44.18 o
   7  10   9      241.91      302.55     33.84 o
   8  10   9       93.32       81.19     27.41 o
 -10  11   9      869.77      951.80     62.88 o
  -9  11   9     1204.31     1043.76     79.04 o
  -8  11   9        6.39       16.53     20.24 o
  -7  11   9      764.95      797.36     43.83 o
  -6  11   9     1320.48     1246.12     52.83 o
  -5  11   9     2130.22     2205.50     69.01 o
  -4  11   9       71.40       57.99     12.07 o
  -3  11   9      177.89      161.84     15.01 o
  -2  11   9       48.65       48.64      8.52 o
  -1  11   9     1291.92     1242.64     49.83 o
   0  11   9      145.72      139.63     14.93 o
   1  11   9       32.09       33.63     11.27 o
   2  11   9     2345.14     2214.83     79.60 o
   3  11   9     2592.24     2594.40     88.78 o
   4  11   9     1552.70     1481.51     67.58 o
   5  11   9      381.03      404.71     44.20 o
   6  11   9       10.46       12.86     15.44 o
   7  11   9      975.32      935.87     58.94 o
   8  11   9      403.47      434.04     43.39 o
 -10  12   9      233.59      286.59     40.69 o
  -9  12   9      582.44      596.67     49.29 o
  -8  12   9     2619.30     2849.86    102.56 o
  -7  12   9      294.63      278.89     26.73 o
  -6  12   9      983.81      935.14     47.28 o
  -5  12   9      102.91      118.09     17.44 o
  -4  12   9      615.64      702.19     30.91 o
  -3  12   9        3.10        1.07      8.15 o
  -2  12   9      563.38      551.01     27.46 o
  -1  12   9      391.64      376.62     25.54 o
   0  12   9     3613.94     3493.85     82.49 o
   1  12   9      447.35      417.17     33.58 o
   2  12   9     3630.21     3685.90    109.15 o
   3  12   9      241.99      296.23     32.13 o
   4  12   9       45.97       62.89     19.29 o
   5  12   9     1114.07     1153.16     62.55 o
   6  12   9      234.50      256.88     31.44 o
   7  12   9     1071.99     1001.26     73.01 o
 -10  13   9      128.92      106.98     37.37 o
  -9  13   9      394.23      440.64     37.86 o
  -8  13   9      125.65      108.84     22.08 o
  -7  13   9     1736.10     1690.86     68.13 o
  -6  13   9       35.77       43.62     14.20 o
  -5  13   9     5844.77     5801.26    105.38 o
  -4  13   9      359.80      328.51     21.06 o
  -3  13   9       65.44       83.28     11.99 o
  -2  13   9     1397.69     1375.35     44.73 o
  -1  13   9     4070.21     4146.96     91.25 o
   0  13   9      588.46      572.26     36.52 o
   1  13   9        0.14        6.57     14.70 o
   2  13   9      108.62      140.28     23.33 o
   3  13   9     5034.24     5268.28    140.28 o
   4  13   9      553.38      525.25     42.80 o
   5  13   9      454.36      468.56     41.17 o
   6  13   9       85.81       89.43     21.46 o
   7  13   9      677.37      770.23     56.78 o
  -9  14   9       27.68       20.94     18.15 o
  -8  14   9     3026.17     3136.58    131.82 o
  -7  14   9        4.89        5.61     14.08 o
  -6  14   9     1140.93     1168.77     48.94 o
  -5  14   9      200.53      222.54     19.98 o
  -4  14   9     2851.99     2889.07     75.28 o
  -3  14   9       71.14       83.03     14.51 o
  -2  14   9      939.08      927.24     41.93 o
  -1  14   9      143.39      121.29     18.28 o
   0  14   9     4607.83     4504.50    109.47 o
   1  14   9        1.20        5.16     13.63 o
   2  14   9     3039.85     3118.41     88.84 o
   3  14   9        0.04      -29.52     20.76 o
   4  14   9      755.57      717.80     50.68 o
   5  14   9      468.33      493.11     43.02 o
   6  14   9      509.88      560.75     47.33 o
   7  14   9      822.85      889.76     77.88 o
  -9  15   9      950.79     1138.90     79.34 o
  -8  15   9       28.91       69.37     20.71 o
  -7  15   9      344.69      406.83     30.89 o
  -6  15   9        0.38       18.45     14.91 o
  -5  15   9     3355.68     3641.15     89.18 o
  -4  15   9       87.51       64.37     13.15 o
  -3  15   9       46.27       80.53     14.14 o
  -2  15   9      454.51      405.81     32.07 o
  -1  15   9     5084.27     5175.26    123.22 o
   0  15   9      330.41      284.85     27.77 o
   1  15   9      147.58      152.55     21.27 o
   2  15   9       16.31       -6.48     17.73 o
   3  15   9     4013.06     4366.50    130.81 o
   4  15   9      137.16      137.32     33.01 o
   5  15   9        0.42       14.56     24.73 o
   6  15   9       11.85      -10.52     20.14 o
  -8  16   9     1353.65     1259.14     70.82 o
  -7  16   9      231.38      200.31     27.19 o
  -6  16   9      446.49      437.55     35.68 o
  -5  16   9      260.74      235.25     27.46 o
  -4  16   9     3554.66     3619.13    122.18 o
  -3  16   9      162.25      211.31     25.45 o
  -2  16   9     2343.19     2420.75     81.65 o
  -1  16   9        3.85      -24.96     16.64 o
   0  16   9     2494.61     2551.09     82.87 o
   1  16   9      109.63      132.02     20.81 o
   2  16   9     1841.45     1622.30     76.96 o
   3  16   9       92.21       83.64     21.80 o
   4  16   9     1362.38     1467.23     91.23 o
   5  16   9      227.56      240.39     39.56 o
  -7  17   9      277.87      317.65     42.67 o
  -6  17   9        6.12        8.96     19.34 o
  -5  17   9     2879.09     3065.69     94.87 o
  -4  17   9        1.17      -10.42     21.07 o
  -3  17   9      285.18      261.73     27.45 o
  -2  17   9      281.96      355.79     33.14 o
  -1  17   9     5660.58     5912.17    155.22 o
   0  17   9      175.24      235.87     27.70 o
   1  17   9       11.85       29.58     17.74 o
   2  17   9      100.44       90.87     26.53 o
   3  17   9     2314.14     2517.37    101.09 o
   4  17   9        0.17       89.04     29.82 o
   5  17   9        1.23       -8.94     20.89 o
  -6  18   9       95.94       90.64     27.86 o
  -5  18   9        9.05        9.83     38.51 o
  -4  18   9     3053.27     3020.80    126.36 o
  -3  18   9       95.69      115.21     21.92 o
  -2  18   9     1667.65     1688.88     71.13 o
  -1  18   9       19.06       21.10     16.34 o
   0  18   9     1198.59     1192.89     58.28 o
   1  18   9       36.86       21.66     18.96 o
   2  18   9     1032.38     1117.64     66.30 o
   3  18   9       11.40       71.30     24.84 o
   4  18   9     1001.84      962.52    116.38 o
  -5  19   9     1159.60     1150.97     78.77 o
  -4  19   9        5.95       22.72     23.24 o
  -3  19   9       31.22       42.40     17.44 o
  -2  19   9        2.83       35.14     17.99 o
  -1  19   9     1769.32     1613.06    135.03 o
   0  19   9        0.24       11.04     17.61 o
   1  19   9        1.73      -31.20     20.80 o
   2  19   9       71.43        5.57     30.74 o
   3  19   9     1770.93     1589.24    154.50 o
  -4  20   9     1532.59     1455.13     89.75 o
  -3  20   9       17.22       -4.20     17.45 o
  -2  20   9      758.30      724.54     55.28 o
  -1  20   9       11.55        2.04     19.05 o
   0  20   9      375.16      435.15     82.57 o
   1  20   9       52.27       34.62     30.19 o
 -12   0  10     2706.05     2724.79    218.71 o
 -10   0  10      214.99      188.91     40.89 o
  -8   0  10     4524.64     4640.53    177.56 o
  -6   0  10     1559.44     1567.33     89.28 o
  -4   0  10    11305.22    11698.80    190.02 o
  -2   0  10      553.72      531.80     28.13 o
   0   0  10     5678.36     5852.44    134.37 o
   2   0  10       85.88       98.85     16.24 o
   4   0  10     7585.76     7665.47    178.67 o
   6   0  10     6180.97     6695.48    233.85 o
   8   0  10        1.64        5.90     25.15 o
 -12   1  10        0.43       -6.55     42.68 o
 -11   1  10     1256.38     1387.13     73.90 o
 -10   1  10       17.86       10.15     17.03 o
  -9   1  10        3.18       -5.03     13.29 o
  -8   1  10       31.34       25.92     15.54 o
  -7   1  10     8891.86     8896.37    184.01 o
  -6   1  10       58.35       59.55     15.70 o
  -5   1  10     4585.31     4405.50     92.84 o
  -4   1  10       58.07       43.61      6.21 o
  -3   1  10     6230.73     6578.66     87.18 o
  -2   1  10       71.38       67.99      8.08 o
  -1   1  10     5214.26     5430.32     82.87 o
   0   1  10      442.33      426.90     21.22 o
   1   1  10     2345.37     2357.27     49.88 o
   2   1  10      365.39      311.16     22.09 o
   3   1  10     5600.26     5850.61    133.58 o
   4   1  10      556.27      568.47     25.47 o
   5   1  10       86.71       83.08     16.12 o
   6   1  10        7.61       28.38     19.05 o
   7   1  10     1787.51     1803.29     82.15 o
   8   1  10       20.43       26.33     17.77 o
   9   1  10       43.38       20.10     24.58 o
 -12   2  10     1968.67     2220.34    138.60 o
 -11   2  10       44.12       14.27     21.89 o
 -10   2  10      292.76      297.01     30.02 o
  -9   2  10      193.19      196.66     23.09 o
  -8   2  10     3095.38     3100.89     90.87 o
  -7   2  10       84.98       92.98     21.77 o
  -6   2  10     1268.76     1179.08     48.16 o
  -5   2  10      349.83      340.95     27.52 o
  -4   2  10    12736.40    12792.38    187.52 o
  -3   2  10     3251.18     3368.69     55.99 o
  -2   2  10     2049.58     2032.35     41.18 o
  -1   2  10     1112.09     1119.39     31.69 o
   0   2  10     6404.83     6606.64     96.64 o
   1   2  10       69.11       69.82      9.51 o
   2   2  10     1326.06     1309.30     45.67 o
   3   2  10      570.53      585.10     28.15 o
   4   2  10     6095.12     6515.29    147.07 o
   5   2  10     1377.40     1274.88     52.10 o
   6   2  10     2183.60     2269.06     87.82 o
   7   2  10        0.20       12.28     19.27 o
   8   2  10      361.04      382.86     40.20 o
   9   2  10       52.32       53.60     23.63 o
 -12   3  10       10.68        4.85     37.19 o
 -11   3  10     2232.30     2351.83     96.64 o
 -10   3  10        0.40        1.53     17.37 o
  -9   3  10     1143.95     1157.97     61.97 o
  -8   3  10      155.24      189.30     22.40 o
  -7   3  10     2000.69     2106.22     88.28 o
  -6   3  10      808.57      825.36     33.24 o
  -5   3  10      551.88      550.96     25.06 o
  -4   3  10     1566.30     1520.20     32.02 o
  -3   3  10     7749.32     8031.28    101.90 o
  -2   3  10      776.77      814.64     25.20 o
  -1   3  10    10136.38    10563.27    135.31 o
   0   3  10     1220.05     1237.61     32.18 o
   1   3  10      730.93      703.21     24.34 o
   2   3  10      488.09      448.28     26.97 o
   3   3  10     5449.71     5336.72     98.85 o
   4   3  10     1677.43     1735.98     52.89 o
   5   3  10       70.78       70.28     13.48 o
   6   3  10       58.40       49.68     17.41 o
   7   3  10     2075.67     2068.00     87.91 o
   8   3  10      118.26       79.44     21.51 o
   9   3  10        3.49       -0.69     35.42 o
 -12   4  10     1024.20      917.26    120.96 o
 -11   4  10       46.96       59.33     19.55 o
 -10   4  10      145.90      152.19     23.30 o
  -9   4  10      118.00       65.32     19.51 o
  -8   4  10     2140.07     2185.89     72.68 o
  -7   4  10      614.86      652.06     37.93 o
  -6   4  10        0.25       11.41     12.22 o
  -5   4  10     2752.35     2847.07     57.00 o
  -4   4  10     8029.80     8024.80    101.34 o
  -3   4  10     7413.22     7540.37    145.90 o
  -2   4  10      204.08      172.04     12.84 o
  -1   4  10     3127.20     3156.27     58.45 o
   0   4  10    12314.05    12637.42    147.83 o
   1   4  10      516.35      474.71     19.98 o
   2   4  10     5742.76     5820.82    114.17 o
   3   4  10      496.27      476.60     27.22 o
   4   4  10     2688.47     2676.53     68.40 o
   5   4  10     3356.32     3517.62     83.14 o
   6   4  10     1288.46     1315.20     56.59 o
   7   4  10      134.43      164.55     33.31 o
   8   4  10      941.70      874.85     59.60 o
   9   4  10      171.62      219.81     65.68 o
 -11   5  10     1004.24      939.22     83.30 o
 -10   5  10       68.78       38.69     16.24 o
  -9   5  10      404.15      378.11     32.29 o
  -8   5  10      114.31       75.85     16.44 o
  -7   5  10     1474.19     1481.24     56.87 o
  -6   5  10      715.91      667.51     36.69 o
  -5   5  10     2163.19     2158.64     56.11 o
  -4   5  10      269.60      246.78     16.01 o
  -3   5  10     1800.72     1927.00     40.22 o
  -2   5  10     4536.53     4659.53     74.90 o
  -1   5  10    18174.57    18479.82    256.51 o
   0   5  10     1290.78     1182.77     33.91 o
   1   5  10       84.27       80.10      9.91 o
   2   5  10     2065.25     2048.64     65.57 o
   3   5  10    10063.33    10170.16    164.42 o
   4   5  10     2718.73     2674.71     69.36 o
   5   5  10      134.58      114.79     16.33 o
   6   5  10       35.08       30.28     12.83 o
   7   5  10     1655.83     1768.88     82.28 o
   8   5  10      304.82      307.22     37.53 o
   9   5  10       10.99       99.34     51.35 o
 -11   6  10      191.89      174.30     24.52 o
 -10   6  10       62.24       92.86     22.78 o
  -9   6  10      231.79      228.58     29.71 o
  -8   6  10     1485.48     1538.10     61.60 o
  -7   6  10      861.66      822.37     42.75 o
  -6   6  10      514.62      493.19     31.96 o
  -5   6  10      885.31      791.09     33.60 o
  -4   6  10     1876.16     1981.17     39.94 o
  -3   6  10     2442.57     2531.96     49.72 o
  -2   6  10      357.88      342.51     18.49 o
  -1   6  10       25.70       16.25      8.02 o
   0   6  10    11556.80    11739.42    197.13 o
   1   6  10      999.73      980.32     36.66 o
   2   6  10     9143.95     9253.64    143.76 o
   3   6  10      118.45      115.51     15.78 o
   4   6  10      420.45      435.98     30.97 o
   5   6  10      980.06      905.76     41.37 o
   6   6  10     1384.20     1387.40     53.69 o
   7   6  10      164.82      133.00     24.63 o
   8   6  10     1221.50     1206.92     72.31 o
   9   6  10      225.47      122.99     58.39 o
 -11   7  10      650.40      632.67     51.38 o
 -10   7  10      659.90      702.05     45.13 o
  -9   7  10      641.05      506.89     57.89 o
  -8   7  10      500.62      473.21     35.22 o
  -7   7  10      271.34      244.96     24.56 o
  -6   7  10     3516.10     3346.00     87.95 o
  -5   7  10     3638.08     3660.33     79.67 o
  -4   7  10        1.41       24.44      9.78 o
  -3   7  10      324.84      313.24     17.61 o
  -2   7  10     2892.53     2842.77     54.39 o
  -1   7  10     9802.22    10155.60    127.70 o
   0   7  10      120.62      147.49     12.57 o
   1   7  10      242.96      279.50     18.85 o
   2   7  10     1307.90     1289.43     43.88 o
   3   7  10     6390.57     6515.30    187.37 o
   4   7  10      378.91      386.07     29.31 o
   5   7  10       13.61       28.12     13.09 o
   6   7  10      399.46      436.66     30.96 o
   7   7  10     1788.92     1763.64     72.19 o
   8   7  10      416.01      492.40     48.22 o
 -11   8  10       55.13       44.39     24.50 o
 -10   8  10      114.07      107.70     24.48 o
  -9   8  10     1987.39     2040.72     89.73 o
  -8   8  10     2014.98     2033.69     73.13 o
  -7   8  10     1158.45     1130.34     51.26 o
  -6   8  10      484.86      476.96     32.88 o
  -5   8  10     2045.46     1933.35     56.06 o
  -4   8  10     1620.55     1644.48     49.77 o
  -3   8  10      134.42      128.46     15.55 o
  -2   8  10      487.68      497.65     22.72 o
  -1   8  10     9630.57     9847.90    126.69 o
   0   8  10     8763.54     8939.85    140.29 o
   1   8  10     5089.52     5143.51     94.63 o
   2   8  10     6487.25     6549.28    115.47 o
   3   8  10       86.14       42.62     14.81 o
   4   8  10      239.80      232.03     23.73 o
   5   8  10     1098.92     1058.72     50.87 o
   6   8  10      471.62      474.56     36.56 o
   7   8  10      133.54      178.62     32.31 o
   8   8  10      931.22      996.35     65.41 o
 -11   9  10      520.45      535.10     67.11 o
 -10   9  10     1657.38     1630.61     80.92 o
  -9   9  10       40.29       38.02     19.94 o
  -8   9  10      526.24      539.72     38.47 o
  -7   9  10     1181.96     1217.50     59.33 o
  -6   9  10     4955.88     4802.77    111.86 o
  -5   9  10      548.30      558.02     30.30 o
  -4   9  10      599.41      600.52     30.34 o
  -3   9  10     2609.94     2536.94     68.70 o
  -2   9  10     5558.15     5638.02     91.14 o
  -1   9  10     8761.24     8570.80    114.68 o
   0   9  10        1.00        4.20      9.84 o
   1   9  10      535.39      560.60     35.65 o
   2   9  10     1497.54     1485.98     55.86 o
   3   9  10     1183.75     1114.52     49.69 o
   4   9  10       37.23       51.88     14.04 o
   5   9  10       80.43       70.02     15.70 o
   6   9  10      480.24      466.65     36.31 o
   7   9  10     1522.05     1552.89     75.43 o
   8   9  10      727.16      951.19    122.31 o
 -10  10  10      181.75      166.98     30.60 o
  -9  10  10     3015.86     3204.00    111.80 o
  -8  10  10     1622.27     1712.63     68.01 o
  -7  10  10     1994.98     1940.52     69.56 o
  -6  10  10        1.76        7.10     13.33 o
  -5  10  10     1534.27     1489.62     50.88 o
  -4  10  10     2817.51     2931.78     71.87 o
  -3  10  10      232.71      206.24     19.37 o
  -2  10  10       79.02       59.34     11.87 o
  -1  10  10     4858.96     4928.34     97.61 o
   0  10  10     4187.35     4205.46     75.81 o
   1  10  10     1177.44     1135.48     41.73 o
   2  10  10     1623.42     1560.78     58.45 o
   3  10  10      129.56      139.57     20.14 o
   4  10  10       56.24       32.57     19.49 o
   5  10  10      420.29      410.69     35.92 o
   6  10  10       54.61       78.81     36.26 o
   7  10  10        1.88      -19.40     17.80 o
   8  10  10      199.92      249.64     50.46 o
 -10  11  10     1542.27     1583.61     81.51 o
  -9  11  10       90.05       81.34     27.05 o
  -8  11  10      159.99      157.42     22.63 o
  -7  11  10     1929.76     2102.83     95.07 o
  -6  11  10     3404.33     3265.09     94.59 o
  -5  11  10      780.61      746.48     49.71 o
  -4  11  10      182.95      175.04     18.19 o
  -3  11  10     1429.10     1391.28     70.76 o
  -2  11  10     5773.23     5984.07    102.46 o
  -1  11  10     1603.88     1492.31     46.96 o
   0  11  10      505.67      470.74     26.27 o
   1  11  10      352.70      319.53     26.38 o
   2  11  10     1757.75     1694.12     75.85 o
   3  11  10      266.91      313.80     37.33 o
   4  11  10      107.82      103.93     20.46 o
   5  11  10       55.91       37.28     19.45 o
   6  11  10     1186.87     1159.78     92.97 o
   7  11  10      437.28      407.37     52.93 o
 -10  12  10      306.57      273.43     55.71 o
  -9  12  10      942.16      937.33     60.92 o
  -8  12  10      929.86      969.88     59.49 o
  -7  12  10      923.65      881.04     47.68 o
  -6  12  10      628.21      584.84     37.63 o
  -5  12  10     2037.45     1971.87     62.27 o
  -4  12  10     2021.21     2012.33     54.92 o
  -3  12  10      973.37      966.48     40.88 o
  -2  12  10        3.09        4.17     11.19 o
  -1  12  10     4191.01     4094.79     88.99 o
   0  12  10      156.45      151.04     18.09 o
   1  12  10     4960.60     4987.15    131.40 o
   2  12  10        0.48        2.66     14.71 o
   3  12  10       23.92       35.46     16.95 o
   4  12  10      173.07      158.21     26.16 o
   5  12  10      662.07      715.85     64.92 o
   6  12  10       32.42       27.47     17.59 o
   7  12  10        3.46      -12.20     22.26 o
  -9  13  10       53.54       35.30     19.05 o
  -8  13  10        1.75       23.93     17.54 o
  -7  13  10      930.03      950.41     51.85 o
  -6  13  10     1693.05     1687.31     62.19 o
  -5  13  10      500.24      477.26     28.36 o
  -4  13  10        4.53       16.27     11.19 o
  -3  13  10     1295.33     1267.22     44.63 o
  -2  13  10     5809.89     5927.01    117.42 o
  -1  13  10      315.94      278.41     23.92 o
   0  13  10     1417.89     1389.14     52.44 o
   1  13  10      228.47      218.59     24.21 o
   2  13  10     1276.26     1269.04     64.37 o
   3  13  10      134.11      127.07     25.43 o
   4  13  10     1075.13     1099.88     63.09 o
   5  13  10      189.59      154.09     26.11 o
   6  13  10      490.96      529.60     46.59 o
  -9  14  10      580.92      660.13     60.45 o
  -8  14  10      147.27      181.15     25.85 o
  -7  14  10     1087.89     1139.62     51.45 o
  -6  14  10      427.12      433.58     30.37 o
  -5  14  10      747.74      734.85     38.63 o
  -4  14  10      883.01      929.62     42.05 o
  -3  14  10     2395.28     2417.27     72.07 o
  -2  14  10        7.46       13.87     11.85 o
  -1  14  10      700.12      690.41     37.57 o
   0  14  10       76.03       62.89     16.93 o
   1  14  10     4820.54     4978.85    119.45 o
   2  14  10      228.16      248.57     39.92 o
   3  14  10       37.59       23.85     17.09 o
   4  14  10      229.82      253.88     34.18 o
   5  14  10     1639.25     1638.30     80.77 o
   6  14  10       82.56      126.35     30.72 o
  -8  15  10       20.51       17.30     30.45 o
  -7  15  10      140.54      107.94     24.32 o
  -6  15  10     1344.94     1354.56     62.11 o
  -5  15  10       98.11      111.23     18.85 o
  -4  15  10       25.55       33.71     12.36 o
  -3  15  10      190.39      197.00     21.96 o
  -2  15  10     4402.56     4422.25    125.21 o
  -1  15  10       78.85       71.39     16.76 o
   0  15  10     1008.92     1051.49     52.09 o
   1  15  10       12.79       25.43     14.73 o
   2  15  10     2364.93     2490.41     95.79 o
   3  15  10      214.75      187.72     28.75 o
   4  15  10     1404.74     1292.74     71.45 o
   5  15  10      156.54      164.44     31.14 o
  -8  16  10       15.15       17.07     17.45 o
  -7  16  10      861.06      766.62     55.54 o
  -6  16  10      127.02      100.00     21.90 o
  -5  16  10      330.50      426.81     34.20 o
  -4  16  10      506.91      526.81     35.80 o
  -3  16  10     2027.63     2015.68     76.23 o
  -2  16  10      220.45      238.50     27.42 o
  -1  16  10      351.60      325.45     28.25 o
   0  16  10        9.64       16.17     21.20 o
   1  16  10     3396.58     3556.66    102.10 o
   2  16  10       33.44       33.17     19.45 o
   3  16  10        5.94      -30.39     29.50 o
   4  16  10       18.62        8.42     20.13 o
   5  16  10     2609.54     2725.17    204.28 o
  -7  17  10       25.48      112.73     63.55 o
  -6  17  10     1801.09     1703.59     83.70 o
  -5  17  10       32.12       40.61     18.92 o
  -4  17  10      469.30      450.15     41.60 o
  -3  17  10       21.10        0.92     15.82 o
  -2  17  10     1691.07     1848.05     74.22 o
  -1  17  10       18.01       -9.52     16.00 o
   0  17  10      542.80      474.40     37.88 o
   1  17  10        0.04       -7.57     18.57 o
   2  17  10     1946.54     1779.87     84.32 o
   3  17  10       20.83       10.10     19.62 o
   4  17  10      927.25     1007.75    123.90 o
  -6  18  10        0.05       28.47     21.30 o
  -5  18  10      573.40      562.90     55.56 o
  -4  18  10       25.69       16.12     26.76 o
  -3  18  10     2148.40     2186.24     84.89 o
  -2  18  10      330.54      330.61     32.82 o
  -1  18  10       87.72       65.68     19.49 o
   0  18  10       89.07      108.60     21.40 o
   1  18  10     1809.19     1862.30     86.39 o
   2  18  10       46.32       38.06     17.19 o
   3  18  10      123.48      211.33     57.93 o
  -5  19  10        1.90       63.42     32.45 o
  -4  19  10        0.27        0.50     19.47 o
  -3  19  10      147.65      149.23     25.97 o
  -2  19  10     1474.52     1412.28     76.07 o
  -1  19  10       60.58       60.59     19.84 o
   0  19  10       19.00      -22.13     19.60 o
   1  19  10      240.01      272.25     65.45 o
   2  19  10     1867.08     1986.18    176.03 o
  -2  20  10       43.77      101.29     43.20 o
  -1  20  10      122.33      145.98     73.92 o
   0  20  10       18.34       71.69     43.15 o
 -11   0  11      460.44      501.79    131.34 o
  -9   0  11     1879.36     1731.89    109.07 o
  -7   0  11      376.88      364.81     48.00 o
  -5   0  11    11764.87    11982.19    283.66 o
  -3   0  11     8351.95     8442.32    219.27 o
  -1   0  11     3821.86     3823.64    116.33 o
   1   0  11     1862.09     1739.91     75.54 o
   3   0  11     2829.48     3000.28    129.96 o
   5   0  11     1525.41     1586.70    201.57 o
   7   0  11      144.15      126.70     34.21 o
 -12   1  11      241.28      139.35     44.07 o
 -11   1  11        2.91      -16.15     20.92 o
 -10   1  11     2063.82     2114.74    112.44 o
  -9   1  11       48.03       20.16     24.95 o
  -8   1  11      984.54      936.22     54.12 o
  -7   1  11       89.13       88.50     20.44 o
  -6   1  11    13761.61    14319.88    222.33 o
  -5   1  11        7.51       11.01     11.99 o
  -4   1  11        2.30       15.26      5.47 o
  -3   1  11       55.47       62.56      8.67 o
  -2   1  11     9134.42     9247.40    150.19 o
  -1   1  11        5.12        5.20      6.09 o
   0   1  11      506.38      501.23     22.65 o
   1   1  11        1.15      -13.09      8.72 o
   2   1  11    10153.31    10222.70    210.66 o
   3   1  11       42.14       66.08     13.64 o
   4   1  11      434.00      458.58     26.38 o
   5   1  11      243.94      219.00     28.50 o
   6   1  11     1682.42     1628.41     76.42 o
   7   1  11        0.10       27.50     19.41 o
   8   1  11      298.27      246.93     34.78 o
 -12   2  11       61.70       -0.67     44.80 o
 -11   2  11       51.19        7.91     23.87 o
 -10   2  11        0.58      -19.61     19.14 o
  -9   2  11     2379.74     2456.80     81.68 o
  -8   2  11      535.81      517.51     35.90 o
  -7   2  11      751.94      730.31     45.48 o
  -6   2  11      451.60      426.93     28.20 o
  -5   2  11    12004.26    12456.08    172.27 o
  -4   2  11      425.30      443.07     17.36 o
  -3   2  11    13774.92    13903.64    242.95 o
  -2   2  11      393.28      383.19     18.06 o
  -1   2  11     2094.92     2148.83     48.01 o
   0   2  11        8.03        1.46      7.23 o
   1   2  11     2798.85     2773.67     57.36 o
   2   2  11      385.12      397.08     30.57 o
   3   2  11     1553.24     1476.13     47.45 o
   4   2  11      472.08      455.15     26.36 o
   5   2  11      961.70      960.84     46.80 o
   6   2  11      135.20      133.97     24.01 o
   7   2  11      125.30       66.28     21.80 o
   8   2  11       72.69       48.51     27.19 o
 -12   3  11      414.54      313.38     71.83 o
 -11   3  11      104.56      144.56     28.42 o
 -10   3  11     1428.20     1449.65     64.88 o
  -9   3  11        4.60      -12.40     16.31 o
  -8   3  11     1544.35     1473.99     60.28 o
  -7   3  11      191.14      170.36     21.79 o
  -6   3  11     7727.14     7837.01    182.49 o
  -5   3  11       97.64       84.81     13.79 o
  -4   3  11       15.00       19.23      5.65 o
  -3   3  11     1145.43     1125.88     30.60 o
  -2   3  11     6078.68     5981.27    120.21 o
  -1   3  11       78.42       92.27     10.87 o
   0   3  11        2.73       12.42      6.71 o
   1   3  11        0.35        7.37      6.76 o
   2   3  11     4482.35     4570.33    120.81 o
   3   3  11     1298.74     1234.94     44.04 o
   4   3  11      333.61      337.66     24.00 o
   5   3  11       69.00       82.86     20.84 o
   6   3  11     2338.55     2378.45     97.69 o
   7   3  11      572.91      526.16     49.58 o
   8   3  11      768.90      925.05     63.10 o
 -11   4  11        5.35       -7.08     21.74 o
 -10   4  11       14.25       25.56     15.76 o
  -9   4  11     1829.69     1791.46     69.68 o
  -8   4  11       73.62       95.07     18.66 o
  -7   4  11      326.78      340.88     31.14 o
  -6   4  11      406.26      366.65     28.06 o
  -5   4  11     4015.75     4167.99     74.83 o
  -4   4  11      832.05      870.47     32.18 o
  -3   4  11     2228.35     2182.49     44.58 o
  -2   4  11      358.22      301.72     16.19 o
  -1   4  11     2123.48     2175.06     48.76 o
   0   4  11      962.48      963.14     30.42 o
   1   4  11     3001.31     3029.06     57.16 o
   2   4  11      465.63      452.77     26.44 o
   3   4  11     1332.59     1345.89     46.66 o
   4   4  11      314.54      342.73     24.87 o
   5   4  11     3171.61     3225.68     91.72 o
   6   4  11      568.30      643.78     48.31 o
   7   4  11       57.12       54.78     21.07 o
   8   4  11      141.09      123.47     30.29 o
 -11   5  11      139.90      106.02     30.13 o
 -10   5  11      806.09      696.27     45.59 o
  -9   5  11       10.41       22.64     15.51 o
  -8   5  11      418.80      429.74     33.05 o
  -7   5  11      404.86      366.69     29.82 o
  -6   5  11     3740.30     3637.66    107.40 o
  -5   5  11      575.27      568.00     28.67 o
  -4   5  11       27.05       25.41      8.35 o
  -3   5  11        4.58        7.14      6.55 o
  -2   5  11     9500.09     9724.24    130.24 o
  -1   5  11      254.19      221.75     14.42 o
   0   5  11     1818.16     1849.38     42.57 o
   1   5  11       32.71       28.44      8.34 o
   2   5  11     2769.17     2743.61     62.47 o
   3   5  11     2618.28     2518.62     61.32 o
   4   5  11      614.06      661.24     34.51 o
   5   5  11        0.14        8.92     13.14 o
   6   5  11     1403.15     1293.39     69.27 o
   7   5  11      464.77      396.24     78.77 o
   8   5  11     1045.06      992.18     66.64 o
 -11   6  11       73.61       67.79     18.86 o
 -10   6  11      204.91      186.14     35.02 o
  -9   6  11     2475.28     2645.56     87.39 o
  -8   6  11     1630.58     1701.66     66.39 o
  -7   6  11      440.72      423.25     31.49 o
  -6   6  11        0.64       -6.31     12.33 o
  -5   6  11     1763.86     1707.86     51.54 o
  -4   6  11     1394.65     1455.48     67.11 o
  -3   6  11     1197.06     1134.15     30.24 o
  -2   6  11     1474.05     1516.61     39.63 o
  -1   6  11     1775.69     1794.80     41.70 o
   0   6  11       80.74       82.96     10.59 o
   1   6  11     5927.24     6041.12    109.33 o
   2   6  11       55.54       46.82     11.85 o
   3   6  11       58.77       60.94     11.92 o
   4   6  11     2171.19     2096.66     66.67 o
   5   6  11     2355.06     2328.56     95.33 o
   6   6  11      818.41      824.13     66.68 o
   7   6  11       65.59       68.20     20.11 o
   8   6  11      397.10      412.49     92.35 o
 -11   7  11      666.64      613.12     59.33 o
 -10   7  11      945.45      994.19     66.86 o
  -9   7  11       16.68       19.51     15.29 o
  -8   7  11        8.94       16.39     14.16 o
  -7   7  11     2157.34     2133.60     72.81 o
  -6   7  11      545.38      544.62     34.97 o
  -5   7  11     1516.42     1439.51     48.02 o
  -4   7  11       40.02       40.76     11.60 o
  -3   7  11      174.04      181.04     14.36 o
  -2   7  11     4414.18     4562.27    104.18 o
  -1   7  11        9.97       22.22      7.87 o
   0   7  11     2332.27     2320.74     60.86 o
   1   7  11     2402.56     2401.77     58.45 o
   2   7  11      963.67     1042.39     40.60 o
   3   7  11     1510.92     1441.31     56.16 o
   4   7  11       93.14      106.15     16.99 o
   5   7  11       74.67       79.75     15.55 o
   6   7  11     2362.15     2321.05     74.15 o
   7   7  11      306.93      298.00     41.97 o
   8   7  11     1122.85     1240.39    148.89 o
 -11   8  11        3.21      -11.65     40.11 o
 -10   8  11      253.98      321.84     34.87 o
  -9   8  11     1400.08     1374.87     62.63 o
  -8   8  11     1743.72     1809.92     70.29 o
  -7   8  11      638.33      595.35     38.30 o
  -6   8  11      249.91      240.78     24.65 o
  -5   8  11     1049.06      980.63     43.64 o
  -4   8  11     3881.56     3748.14     84.91 o
  -3   8  11     1670.80     1690.36     51.02 o
  -2   8  11       29.38       27.08      8.78 o
  -1   8  11     1140.16     1105.20     40.61 o
   0   8  11     2724.27     2706.41     67.55 o
   1   8  11     3820.32     3691.90     76.15 o
   2   8  11       28.83       35.60     13.70 o
   3   8  11        0.76      -20.60     13.78 o
   4   8  11     1565.14     1560.40     61.76 o
   5   8  11     1244.34     1246.31     61.10 o
   6   8  11       79.98      100.26     19.08 o
   7   8  11       82.22       78.97     21.65 o
   8   8  11      282.17      427.41     89.83 o
 -10   9  11      598.54      594.15     49.83 o
  -9   9  11      393.40      366.84     34.53 o
  -8   9  11      199.28      217.92     26.37 o
  -7   9  11     1909.20     1925.33     79.98 o
  -6   9  11      942.94      877.43     45.49 o
  -5   9  11      364.23      307.66     23.18 o
  -4   9  11      922.00      836.50     37.04 o
  -3   9  11     2008.23     2151.29     63.96 o
  -2   9  11     7552.20     7775.23    127.98 o
  -1   9  11      568.05      604.38     28.43 o
   0   9  11     1800.27     1759.81     56.62 o
   1   9  11     2437.59     2568.70     70.73 o
   2   9  11       55.33       53.18     14.63 o
   3   9  11      613.27      571.86     36.29 o
   4   9  11       62.52       43.04     21.98 o
   5   9  11      825.86      811.84     46.96 o
   6   9  11     1459.13     1419.43     64.42 o
   7   9  11      823.96      756.08     56.93 o
 -10  10  11      483.38      416.77     48.40 o
  -9  10  11     1142.31     1202.32    107.75 o
  -8  10  11     3499.38     3683.24    104.70 o
  -7  10  11      287.80      302.09     28.95 o
  -6  10  11       37.06       33.81     14.17 o
  -5  10  11     1842.34     1731.26     56.03 o
  -4  10  11     2465.26     2491.91     66.98 o
  -3  10  11     1602.72     1545.55     54.51 o
  -2  10  11      498.92      501.39     29.91 o
  -1  10  11       72.60       72.42     11.01 o
   0  10  11     3092.76     3124.21     70.11 o
   1  10  11      342.62      322.82     27.14 o
   2  10  11      125.93      108.70     18.55 o
   3  10  11      577.75      472.01     34.49 o
   4  10  11     1055.31     1039.08     52.05 o
   5  10  11      646.84      655.55     43.54 o
   6  10  11        1.12       20.02     20.31 o
   7  10  11      143.42       87.26     35.15 o
 -10  11  11      396.84      397.85     60.63 o
  -9  11  11      656.81      626.67     61.65 o
  -8  11  11      134.62       93.98     24.98 o
  -7  11  11      850.62      873.88     48.21 o
  -6  11  11     1279.13     1321.44     57.06 o
  -5  11  11      346.52      368.09     26.32 o
  -4  11  11      144.53      146.84     17.58 o
  -3  11  11     5015.67     5091.93    129.49 o
  -2  11  11     1543.41     1559.97     50.27 o
  -1  11  11     5639.10     5794.60    105.37 o
   0  11  11      103.74       93.78     17.90 o
   1  11  11      182.48      197.59     22.62 o
   2  11  11      506.07      470.58     34.33 o
   3  11  11      336.17      307.22     29.22 o
   4  11  11      143.91      128.93     20.60 o
   5  11  11      931.13      873.38     57.07 o
   6  11  11      853.68      942.62     59.93 o
   7  11  11     1134.48     1085.93     76.54 o
  -9  12  11      874.23      926.86     62.55 o
  -8  12  11     1472.14     1605.93     78.94 o
  -7  12  11      303.26      290.30     29.36 o
  -6  12  11      616.17      603.24     39.84 o
  -5  12  11     2049.27     1961.00     61.97 o
  -4  12  11     2909.66     2917.12     86.33 o
  -3  12  11     1990.10     1825.86     66.30 o
  -2  12  11       15.39       29.13     12.09 o
  -1  12  11      321.44      292.18     22.94 o
   0  12  11     4370.45     4474.85    100.68 o
   1  12  11      129.19       99.75     20.37 o
   2  12  11      599.99      537.53     42.48 o
   3  12  11      266.30      235.15     30.95 o
   4  12  11     1418.77     1460.17     82.98 o
   5  12  11       18.72       26.47     22.80 o
   6  12  11      163.72      136.37     34.05 o
  -9  13  11      151.67      143.94     42.99 o
  -8  13  11      311.82      290.04     36.08 o
  -7  13  11     1021.95     1016.93     80.50 o
  -6  13  11     2643.07     2677.47     77.63 o
  -5  13  11      205.89      237.89     23.92 o
  -4  13  11      201.93      174.57     18.46 o
  -3  13  11     2806.68     2925.39     80.01 o
  -2  13  11       95.42      127.74     17.38 o
  -1  13  11     3010.68     3109.57     83.18 o
   0  13  11       84.72       35.40     13.94 o
   1  13  11       26.65       34.88     16.49 o
   2  13  11      641.53      650.81     53.62 o
   3  13  11     1107.90     1014.24     59.95 o
   4  13  11        2.45      -20.56     22.76 o
   5  13  11      734.48      684.00     52.31 o
   6  13  11      214.45      199.28     40.21 o
  -8  14  11      539.74      588.13     43.58 o
  -7  14  11        7.96        9.77     16.68 o
  -6  14  11      439.55      433.44     37.51 o
  -5  14  11      722.99      771.46     42.77 o
  -4  14  11     2394.50     2446.87     73.96 o
  -3  14  11      408.02      450.08     31.54 o
  -2  14  11       67.12       56.70     16.03 o
  -1  14  11      521.41      469.02     32.07 o
   0  14  11     3511.88     3493.34     98.76 o
   1  14  11      180.86      214.02     29.62 o
   2  14  11      623.71      626.45     47.17 o
   3  14  11      261.77      299.02     34.87 o
   4  14  11     1630.96     1759.11     83.44 o
   5  14  11      181.99      189.53     36.42 o
  -8  15  11      125.34      177.88     28.90 o
  -7  15  11      949.01      808.45     50.08 o
  -6  15  11      529.15      478.63     38.11 o
  -5  15  11       85.58       83.24     19.32 o
  -4  15  11       47.53       51.88     15.33 o
  -3  15  11     1650.26     1540.29     65.32 o
  -2  15  11        6.72        4.28     16.77 o
  -1  15  11     2539.57     2548.20     77.80 o
   0  15  11      289.84      289.47     29.43 o
   1  15  11       66.01       21.33     18.66 o
   2  15  11      503.84      494.77     43.76 o
   3  15  11     1941.00     2106.26     92.13 o
   4  15  11      124.27       84.41     23.69 o
   5  15  11       88.86       58.86     43.86 o
  -7  16  11        4.76        4.83     19.57 o
  -6  16  11      356.60      432.82     42.04 o
  -5  16  11      247.37      206.12     29.87 o
  -4  16  11     1435.51     1462.82     64.79 o
  -3  16  11      280.88      290.12     36.40 o
  -2  16  11       11.96       41.75     16.35 o
  -1  16  11       37.83       30.94     15.09 o
   0  16  11     1964.36     1941.72     75.33 o
   1  16  11       26.72        4.67     17.68 o
   2  16  11      893.36      865.75     59.42 o
   3  16  11       51.41       65.68     28.67 o
   4  16  11     1169.78     1375.37    144.96 o
  -6  17  11       41.09       29.87     27.75 o
  -5  17  11      286.01      260.70     46.30 o
  -4  17  11       69.14       96.69     35.62 o
  -3  17  11      546.15      543.28     41.92 o
  -2  17  11       72.60       48.24     15.92 o
  -1  17  11      949.23     1031.91     55.54 o
   0  17  11       21.89       23.88     16.03 o
   1  17  11      813.22      829.67     58.08 o
   2  17  11       16.34        7.77     26.57 o
   3  17  11     2988.04     3410.31    235.45 o
  -5  18  11        5.90       -8.66     30.99 o
  -4  18  11     1923.41     1952.60     98.20 o
  -3  18  11       31.43       39.38     18.38 o
  -2  18  11      120.07      108.81     20.23 o
  -1  18  11      119.07      115.62     27.65 o
   0  18  11     1384.19     1388.74     76.00 o
   1  18  11        0.29       12.99     31.92 o
   2  18  11      201.23      151.69     53.14 o
  -3  19  11      251.59      205.30     69.34 o
  -2  19  11       11.77       22.12     24.08 o
  -1  19  11      234.64      205.51     66.87 o
   0  19  11      305.01      386.01     77.88 o
 -10   0  12      939.64      923.62     84.35 o
  -8   0  12     4298.19     4342.28    190.40 o
  -6   0  12     1835.74     1841.59     77.46 o
  -4   0  12    16000.57    16725.58    400.19 o
  -2   0  12       24.05       30.44     10.92 o
   0   0  12    10989.33    10988.18    270.66 o
   2   0  12       65.05       70.29     23.77 o
   4   0  12     6444.42     6008.70    294.62 o
   6   0  12      283.76      192.91     43.56 o
 -11   1  12     1251.45     1322.37     74.84 o
 -10   1  12       10.75      -11.70     19.53 o
  -9   1  12       35.20       37.42     19.02 o
  -8   1  12      438.16      397.50     37.92 o
  -7   1  12     9117.10     9288.82    196.29 o
  -6   1  12       38.75       32.82     11.93 o
  -5   1  12     4320.05     4470.25     89.33 o
  -4   1  12       12.86       21.76      9.10 o
  -3   1  12     3191.50     3329.14     59.32 o
  -2   1  12       13.62       19.80      7.45 o
  -1   1  12     2328.95     2305.83     60.05 o
   0   1  12        1.70       -2.57      8.51 o
   1   1  12     6483.78     6477.34    111.10 o
   2   1  12       82.56       42.95     13.41 o
   3   1  12     6310.62     6486.06    151.56 o
   4   1  12      204.19      188.20     22.48 o
   5   1  12     1120.73     1117.42     62.29 o
   6   1  12      103.15       95.58     23.61 o
   7   1  12     1399.89     1429.01     77.66 o
 -11   2  12      170.02      137.11     64.45 o
 -10   2  12     2243.34     2453.50    110.74 o
  -9   2  12        2.40        9.71     19.83 o
  -8   2  12     6035.81     6394.02    159.30 o
  -7   2  12      244.17      242.63     30.69 o
  -6   2  12      363.36      329.56     25.51 o
  -5   2  12        4.11       11.51      9.95 o
  -4   2  12     5725.09     6000.13    133.90 o
  -3   2  12     1093.66     1019.40     30.22 o
  -2   2  12      412.51      429.87     20.07 o
  -1   2  12      335.98      334.35     19.13 o
   0   2  12     5673.11     5679.75     93.18 o
   1   2  12      266.30      314.58     18.15 o
   2   2  12       14.07       24.29     11.86 o
   3   2  12      175.53      172.24     18.17 o
   4   2  12     5446.57     5579.86    124.31 o
   5   2  12       28.31        0.55     17.19 o
   6   2  12      364.53      253.15     46.72 o
   7   2  12       11.67       24.34     23.43 o
 -11   3  12     1538.32     1582.24     82.49 o
 -10   3  12      160.10      121.59     30.57 o
  -9   3  12      176.61      155.62     23.33 o
  -8   3  12      733.84      768.71     45.58 o
  -7   3  12     6832.88     7001.32    163.37 o
  -6   3  12      127.12      129.66     22.20 o
  -5   3  12     1002.73     1012.50     42.23 o
  -4   3  12      157.01      154.43     13.61 o
  -3   3  12     4336.88     4455.61     94.48 o
  -2   3  12       57.59       65.67     12.14 o
  -1   3  12     1691.16     1736.13     44.48 o
   0   3  12      478.17      476.79     23.47 o
   1   3  12     3579.88     3621.89     66.31 o
   2   3  12      446.47      418.06     28.75 o
   3   3  12     2835.71     2723.99     70.26 o
   4   3  12      170.97      159.33     21.96 o
   5   3  12      346.45      350.88     30.13 o
   6   3  12        9.55        5.07     19.17 o
   7   3  12     1023.61     1192.90     70.59 o
 -11   4  12       46.78       20.28     22.09 o
 -10   4  12     2687.06     2753.23     93.29 o
  -9   4  12      375.72      355.34     35.30 o
  -8   4  12     2022.71     1978.27     72.84 o
  -7   4  12       26.00       35.36     16.88 o
  -6   4  12     1016.04     1031.22     48.45 o
  -5   4  12      130.65      126.15     23.99 o
  -4   4  12     1544.43     1549.34     42.58 o
  -3   4  12     1157.86     1233.69     33.63 o
  -2   4  12     1559.00     1606.00     40.00 o
  -1   4  12     1845.11     1843.59     46.15 o
   0   4  12     4765.39     4805.05    104.46 o
   1   4  12      247.79      232.17     15.88 o
   2   4  12        0.02        1.47     10.86 o
   3   4  12      130.55      129.40     16.58 o
   4   4  12     4950.76     5199.84    107.47 o
   5   4  12      227.09      192.53     23.82 o
   6   4  12      814.83      802.92     55.96 o
   7   4  12       43.06       52.62     29.16 o
 -11   5  12     1560.81     1463.27    109.78 o
 -10   5  12       45.89       45.78     24.73 o
  -9   5  12       41.90       44.86     21.16 o
  -8   5  12     1494.83     1422.35     61.41 o
  -7   5  12     3253.08     3183.41     91.58 o
  -6   5  12     1467.58     1446.30     62.12 o
  -5   5  12       49.15       40.40     10.68 o
  -4   5  12        1.00       11.10      7.71 o
  -3   5  12     1327.45     1391.55     45.47 o
  -2   5  12      353.04      351.10     19.49 o
  -1   5  12       14.51       29.07      8.56 o
   0   5  12       16.53       26.98      8.15 o
   1   5  12     1119.35     1121.52     38.79 o
   2   5  12     2221.95     2243.49     57.69 o
   3   5  12     1373.07     1387.84     45.73 o
   4   5  12      356.46      341.28     25.97 o
   5   5  12      197.46      179.93     25.08 o
   6   5  12        9.53       35.68     24.68 o
   7   5  12     1995.87     2135.78     96.54 o
 -11   6  12       18.74       37.90     31.54 o
 -10   6  12     1907.49     1893.66     77.00 o
  -9   6  12      485.87      496.70     45.09 o
  -8   6  12      707.32      670.23     42.71 o
  -7   6  12       13.30       24.38     17.57 o
  -6   6  12     2782.68     2706.13     81.76 o
  -5   6  12      550.44      518.08     28.83 o
  -4   6  12     2873.36     2958.81     82.63 o
  -3   6  12      124.09      138.60     12.44 o
  -2   6  12        6.24       14.46      8.07 o
  -1   6  12     2300.84     2405.56     51.36 o
   0   6  12      695.10      685.53     30.14 o
   1   6  12      479.80      512.27     26.62 o
   2   6  12      241.57      218.52     18.83 o
   3   6  12      768.58      688.45     32.39 o
   4   6  12     2861.90     2775.93     77.00 o
   5   6  12      818.04      758.87     45.88 o
   6   6  12      494.81      459.39     43.01 o
   7   6  12        0.37       -3.40     21.71 o
 -11   7  12     1177.77     1029.37    127.45 o
 -10   7  12      123.33      129.29     24.09 o
  -9   7  12       51.43       49.30     17.79 o
  -8   7  12      827.91      883.14     49.03 o
  -7   7  12     1243.14     1208.64     68.93 o
  -6   7  12     2871.51     2864.62     84.98 o
  -5   7  12      324.36      348.63     24.81 o
  -4   7  12       57.22       34.75     11.48 o
  -3   7  12     4799.49     4837.74    133.40 o
  -2   7  12     1230.20     1257.25     37.54 o
  -1   7  12     1464.71     1421.61     59.39 o
   0   7  12     1976.61     1948.58     52.49 o
   1   7  12      350.76      356.53     21.24 o
   2   7  12     6347.61     6457.85    123.20 o
   3   7  12      964.07      927.72     42.54 o
   4   7  12      390.98      388.22     29.90 o
   5   7  12      352.72      344.57     28.86 o
   6   7  12      504.31      565.36     49.10 o
   7   7  12     1876.13     2087.38     95.78 o
 -10   8  12      816.67      760.51     49.58 o
  -9   8  12      880.28      912.44     52.21 o
  -8   8  12      514.64      521.40     38.81 o
  -7   8  12      220.07      188.11     23.03 o
  -6   8  12     1059.51     1016.18     49.60 o
  -5   8  12     3133.08     3305.77     79.78 o
  -4   8  12     1147.59     1141.29     43.72 o
  -3   8  12     2864.74     2911.40     66.43 o
  -2   8  12       27.36       18.52     10.98 o
  -1   8  12      747.39      813.43     38.37 o
   0   8  12     1021.59     1039.59     41.59 o
   1   8  12      935.24      907.71     39.46 o
   2   8  12        8.65        1.43     14.15 o
   3   8  12     1845.20     1786.50     66.37 o
   4   8  12     1277.30     1319.36     53.50 o
   5   8  12      979.14      968.22     47.68 o
   6   8  12      248.87      249.26     33.95 o
   7   8  12       67.06       81.44     52.89 o
 -10   9  12      316.36      265.08     67.18 o
  -9   9  12       65.81       54.18     25.51 o
  -8   9  12      266.72      276.29     28.60 o
  -7   9  12      762.11      678.02     41.97 o
  -6   9  12     2103.04     2043.55     71.84 o
  -5   9  12       94.68      114.62     17.33 o
  -4   9  12      715.69      649.34     33.77 o
  -3   9  12     3446.05     3674.08     77.26 o
  -2   9  12     9273.00     9324.78    169.60 o
  -1   9  12      633.02      577.98     31.32 o
   0   9  12       56.80       40.07     11.87 o
   1   9  12      322.11      305.56     26.33 o
   2   9  12     3738.58     3629.24     97.29 o
   3   9  12      115.10      115.34     28.82 o
   4   9  12       10.37       19.90     15.38 o
   5   9  12      966.18      906.47     46.89 o
   6   9  12     1666.60     1681.15     66.26 o
   7   9  12     1394.27     1345.89    152.26 o
 -10  10  12      237.69      251.50     67.19 o
  -9  10  12     1026.03      942.52     53.99 o
  -8  10  12      284.12      280.24     30.04 o
  -7  10  12      293.44      248.73     27.22 o
  -6  10  12      216.47      233.98     30.34 o
  -5  10  12     3378.35     3711.26     88.35 o
  -4  10  12     1062.51     1118.51     44.34 o
  -3  10  12     2270.19     2223.43     72.80 o
  -2  10  12      113.64      111.62     17.33 o
  -1  10  12     2316.60     2350.15     67.50 o
   0  10  12     1868.72     1906.62     55.37 o
   1  10  12     1056.79      999.35     48.38 o
   2  10  12       20.99       30.82     15.75 o
   3  10  12     3389.14     3288.89     96.32 o
   4  10  12     1211.13     1234.63     61.59 o
   5  10  12     1250.58     1216.86     60.43 o
   6  10  12       19.84       29.09     17.84 o
  -9  11  12       14.39       47.82     22.49 o
  -8  11  12       79.72       78.81     25.33 o
  -7  11  12      992.49      927.71     50.41 o
  -6  11  12     1997.52     1881.92     70.74 o
  -5  11  12      254.40      253.56     23.48 o
  -4  11  12     1189.97     1114.97     52.22 o
  -3  11  12     1623.86     1599.34     97.62 o
  -2  11  12     9818.85     9907.93    166.41 o
  -1  11  12     1055.48      991.01     40.69 o
   0  11  12      490.75      496.55     36.15 o
   1  11  12     1205.78     1092.17     68.24 o
   2  11  12     1854.69     1707.92     66.78 o
   3  11  12      848.06      778.13     46.37 o
   4  11  12        3.72        5.29     17.92 o
   5  11  12      531.50      487.18     43.65 o
   6  11  12     1776.17     1926.23    101.03 o
  -9  12  12     1179.45     1287.16    138.73 o
  -8  12  12     1157.88     1031.70     63.92 o
  -7  12  12       82.54      125.06     26.53 o
  -6  12  12       21.42       15.09     15.06 o
  -5  12  12     3110.98     3149.29     93.39 o
  -4  12  12     1511.86     1448.28     61.08 o
  -3  12  12     1990.95     1934.32     94.29 o
  -2  12  12        2.01        2.04     12.06 o
  -1  12  12     3431.59     3575.99     90.54 o
   0  12  12      539.02      560.40     38.65 o
   1  12  12     2193.38     2130.48     85.64 o
   2  12  12      212.23      146.42     25.37 o
   3  12  12     1194.25     1030.22     61.04 o
   4  12  12     1319.83     1296.27     71.33 o
   5  12  12     1095.14     1104.16     65.80 o
   6  12  12       87.49       97.57     27.78 o
  -8  13  12      247.28      245.12     32.80 o
  -7  13  12      727.60      710.93     45.28 o
  -6  13  12      740.45      699.12     50.43 o
  -5  13  12     1329.87     1288.29     53.05 o
  -4  13  12     1541.56     1485.81     57.18 o
  -3  13  12      151.09      161.38     22.24 o
  -2  13  12     4478.46     4503.34    105.84 o
  -1  13  12      585.86      507.99     33.77 o
   0  13  12        8.37        7.88     18.48 o
   1  13  12     1312.81     1401.89     78.14 o
   2  13  12     1760.69     1641.49     78.02 o
   3  13  12      571.04      619.03     49.92 o
   4  13  12        9.97      -15.41     21.11 o
   5  13  12      454.27      492.23     51.77 o
  -8  14  12      471.72      643.77    169.50 o
  -7  14  12       17.53       11.36     20.74 o
  -6  14  12       54.60       20.18     15.65 o
  -5  14  12     1134.69     1134.59     51.37 o
  -4  14  12      439.50      396.46     30.30 o
  -3  14  12        7.62       -2.61     14.83 o
  -2  14  12       72.87       42.48     13.90 o
  -1  14  12     2581.85     2438.34     76.54 o
   0  14  12     1177.74     1197.47     68.59 o
   1  14  12      946.79      899.40     57.24 o
   2  14  12       36.28       37.42     25.30 o
   3  14  12      613.72      670.03     52.29 o
   4  14  12      941.47      846.80     59.69 o
  -7  15  12      324.34      254.31     40.93 o
  -6  15  12      733.50      686.95     52.97 o
  -5  15  12      658.83      633.69     39.33 o
  -4  15  12      682.02      654.08     49.40 o
  -3  15  12       25.66       21.16     18.10 o
  -2  15  12     2069.24     2161.67     73.00 o
  -1  15  12       57.58       57.38     17.16 o
   0  15  12        5.10       -4.58     17.63 o
   1  15  12      706.52      718.56     52.97 o
   2  15  12      769.20      797.12     73.49 o
   3  15  12      368.88      305.86     37.86 o
   4  15  12       36.31       36.27     76.54 o
  -6  16  12       51.54       13.59     21.13 o
  -5  16  12     2097.31     2338.40     85.57 o
  -4  16  12       10.32       32.67     16.89 o
  -3  16  12      187.01      219.68     32.08 o
  -2  16  12        0.80      -13.12     15.58 o
  -1  16  12     1014.72     1011.21     57.50 o
   0  16  12       10.69       12.06     17.02 o
   1  16  12      574.98      557.25     48.70 o
   2  16  12       14.41       52.19     24.07 o
   3  16  12      192.67       54.40     39.84 o
  -5  17  12      179.19      330.14     76.70 o
  -4  17  12      113.99      129.73     24.78 o
  -3  17  12      386.08      309.23     36.99 o
  -2  17  12      432.80      406.98     39.87 o
  -1  17  12      284.27      315.80     32.17 o
   0  17  12      339.04      349.23     34.52 o
   1  17  12       92.12       81.21     34.66 o
   2  17  12     1702.86     1893.58    174.25 o
  -4  18  12      183.21      206.90     65.19 o
  -3  18  12      158.95      251.02     46.00 o
  -2  18  12       15.84        6.61     29.38 o
  -1  18  12      904.19      808.89    106.31 o
 -11   0  13      191.65      180.71     63.21 o
  -9   0  13     2721.48     2691.23    145.23 o
  -7   0  13     1156.58     1062.43    165.17 o
  -5   0  13      376.71      425.09     36.22 o
  -3   0  13      156.24      152.84     22.69 o
  -1   0  13    13320.23    13604.46    235.14 o
   1   0  13     3495.65     3713.72    122.55 o
   3   0  13     3354.80     3464.03    152.13 o
   5   0  13     1714.33     1758.50    114.43 o
   7   0  13     1697.16     1780.08    182.62 o
 -11   1  13       12.33       46.91     25.84 o
 -10   1  13       79.26       60.19     27.97 o
  -9   1  13       84.92      122.59     27.34 o
  -8   1  13     1327.77     1418.77     70.63 o
  -7   1  13      111.43      117.22     22.42 o
  -6   1  13     3088.64     3225.66     76.76 o
  -5   1  13        3.14       10.89      9.31 o
  -4   1  13      365.90      366.67     23.83 o
  -3   1  13       20.63        6.71      6.82 o
  -2   1  13     3874.77     4034.63     70.85 o
  -1   1  13       66.35       75.01     11.51 o
   0   1  13     2729.62     2648.47     62.19 o
   1   1  13        9.77       10.46     11.26 o
   2   1  13    11650.43    11811.97    264.24 o
   3   1  13        0.92        5.29     16.22 o
   4   1  13       61.13      108.40     29.34 o
   5   1  13       68.85      101.14     23.91 o
   6   1  13     2788.48     2785.64    108.23 o
   7   1  13      169.82      156.01     29.52 o
 -11   2  13      236.56      312.85     65.86 o
 -10   2  13      540.06      513.47     46.97 o
  -9   2  13     1844.07     1846.67     83.67 o
  -8   2  13      234.66      265.05     32.49 o
  -7   2  13      192.14      146.18     24.60 o
  -6   2  13      324.57      326.55     28.24 o
  -5   2  13      892.79      939.12     38.58 o
  -4   2  13      128.08      115.09     21.54 o
  -3   2  13        0.45        1.35      7.47 o
  -2   2  13      645.30      628.66     25.45 o
  -1   2  13     6986.52     7117.35    106.63 o
   0   2  13       12.23       23.60     10.24 o
   1   2  13     3030.68     3067.70     67.05 o
   2   2  13       42.46       72.88     15.63 o
   3   2  13     3036.07     2928.81     84.56 o
   4   2  13       44.67       40.86     15.04 o
   5   2  13      984.81      907.02     57.87 o
   6   2  13       21.66       28.53     25.73 o
   7   2  13     1446.94     1481.99     81.40 o
 -11   3  13      297.52      471.07     92.27 o
 -10   3  13      617.57      516.42     49.44 o
  -9   3  13        0.98        8.80     17.38 o
  -8   3  13      923.96      877.64     56.83 o
  -7   3  13      227.15      264.26     31.22 o
  -6   3  13     1232.57     1145.98     58.63 o
  -5   3  13      140.05      143.10     19.09 o
  -4   3  13     1911.38     1924.86     49.61 o
  -3   3  13      214.26      218.47     17.11 o
  -2   3  13     3565.98     3597.71     84.51 o
  -1   3  13     1130.67     1121.40     40.72 o
   0   3  13     2837.75     2870.93     63.36 o
   1   3  13      968.98      938.35     36.81 o
   2   3  13     5151.15     5410.65    107.22 o
   3   3  13      520.09      489.41     33.99 o
   4   3  13       20.63       15.34     15.18 o
   5   3  13     1235.69     1211.66     66.89 o
   6   3  13     1926.07     1865.44     88.29 o
   7   3  13      280.49      214.51     63.94 o
 -11   4  13      184.54      277.64     73.52 o
 -10   4  13     1338.90     1369.36     75.84 o
  -9   4  13     1019.05     1066.33     64.30 o
  -8   4  13      901.88      783.38     64.44 o
  -7   4  13      370.99      374.08     35.18 o
  -6   4  13      297.48      295.65     30.73 o
  -5   4  13     4461.43     4401.12    105.11 o
  -4   4  13       40.48       35.72     10.45 o
  -3   4  13        6.16       10.65      8.85 o
  -2   4  13     2160.15     2122.75     48.87 o
  -1   4  13     5172.08     5199.39     89.78 o
   0   4  13      921.15      908.66     33.77 o
   1   4  13      996.88     1056.54     38.72 o
   2   4  13      109.12      122.29     16.35 o
   3   4  13     2290.61     2291.57     61.26 o
   4   4  13       38.47       41.56     20.59 o
   5   4  13      947.94      933.57     62.69 o
   6   4  13      329.97      345.64     39.84 o
 -11   5  13      372.70      369.56     91.73 o
 -10   5  13     1010.84      955.90     56.72 o
  -9   5  13       95.90      106.66     20.95 o
  -8   5  13      831.68      822.69     48.43 o
  -7   5  13     1636.90     1617.56     65.22 o
  -6   5  13      405.55      432.05     36.63 o
  -5   5  13       11.91        4.96     13.15 o
  -4   5  13     1161.25     1124.36     45.92 o
  -3   5  13      372.16      363.21     21.70 o
  -2   5  13      634.28      742.35     28.12 o
  -1   5  13       91.44      103.58     12.57 o
   0   5  13     1728.65     1785.55     73.74 o
   1   5  13      916.63      940.82     40.71 o
   2   5  13     2561.76     2540.04     64.17 o
   3   5  13      204.95      183.28     20.63 o
   4   5  13      146.82      169.75     23.91 o
   5   5  13       31.66       28.52     21.47 o
   6   5  13     1551.29     1609.33     81.69 o
 -10   6  13      669.97      662.79     47.18 o
  -9   6  13     1695.32     1727.76     72.91 o
  -8   6  13      468.25      415.27     35.96 o
  -7   6  13      193.91      174.33     32.78 o
  -6   6  13      754.50      686.25     41.62 o
  -5   6  13     5186.23     5447.73    123.32 o
  -4   6  13      518.09      510.85     29.15 o
  -3   6  13      154.43      138.58     16.52 o
  -2   6  13     2113.30     2040.65     50.83 o
  -1   6  13     2936.25     2855.93     70.12 o
   0   6  13     2285.44     2329.45     59.32 o
   1   6  13       50.35       58.41     13.04 o
   2   6  13       65.67       66.25     13.27 o
   3   6  13     2663.85     2675.31     75.12 o
   4   6  13      251.52      244.41     27.15 o
   5   6  13     1088.65     1104.46     57.75 o
   6   6  13        0.87       37.27     23.65 o
 -10   7  13      606.75      567.65     56.18 o
  -9   7  13      210.51      162.69     25.08 o
  -8   7  13     1395.37     1439.30     67.13 o
  -7   7  13     2131.15     2126.89     76.93 o
  -6   7  13      559.50      606.20     39.22 o
  -5   7  13      136.76      137.34     19.59 o
  -4   7  13     3554.11     3589.08     85.09 o
  -3   7  13     1366.98     1488.48     50.04 o
  -2   7  13     1871.34     1949.22     55.53 o
  -1   7  13      271.20      219.17     19.47 o
   0   7  13      637.96      597.43     29.66 o
   1   7  13      953.12      991.22     36.51 o
   2   7  13     1957.36     1944.83     62.27 o
   3   7  13      219.52      253.93     24.16 o
   4   7  13        3.43        5.27     14.51 o
   5   7  13      860.10      930.66     59.76 o
   6   7  13      734.43      766.49     57.91 o
 -10   8  13      272.32      329.05     43.65 o
  -9   8  13      804.46      778.69     49.44 o
  -8   8  13       84.95       73.32     18.80 o
  -7   8  13      361.92      392.06     34.81 o
  -6   8  13      770.73      743.75     63.62 o
  -5   8  13     2868.48     2999.83     93.01 o
  -4   8  13     1440.25     1403.96     60.47 o
  -3   8  13       64.54       73.56     18.51 o
  -2   8  13        1.92        3.85     11.21 o
  -1   8  13     2469.72     2510.97     62.17 o
   0   8  13      486.94      506.76     27.76 o
   1   8  13       54.74       42.93     15.92 o
   2   8  13      654.34      626.88     35.91 o
   3   8  13     1453.32     1475.38     57.36 o
   4   8  13     1893.65     1866.92     66.04 o
   5   8  13      693.43      745.68     48.97 o
   6   8  13        0.96       -4.15     23.44 o
 -10   9  13      521.95      725.77    108.82 o
  -9   9  13       38.03       24.22     17.05 o
  -8   9  13      318.50      337.03     32.05 o
  -7   9  13     1400.56     1405.00     64.85 o
  -6   9  13      323.92      337.89     30.11 o
  -5   9  13      148.56      122.28     17.36 o
  -4   9  13     1056.95     1074.68     41.23 o
  -3   9  13     1789.29     1833.89     60.79 o
  -2   9  13     1592.33     1543.00     67.48 o
  -1   9  13      455.04      503.30     34.41 o
   0   9  13       82.89       65.88     13.03 o
   1   9  13      806.13      786.57     43.28 o
   2   9  13      567.57      533.74     37.59 o
   3   9  13      407.11      408.36     30.93 o
   4   9  13      387.98      380.49     31.13 o
   5   9  13     1598.97     1587.90     64.56 o
   6   9  13     1259.98     1239.65    121.33 o
  -9  10  13      290.63      317.20     34.02 o
  -8  10  13      178.17      176.40     28.82 o
  -7  10  13       20.51       22.12     17.74 o
  -6  10  13     1040.58     1055.34     52.96 o
  -5  10  13     1125.55     1072.61     46.01 o
  -4  10  13     2350.17     2273.25     76.90 o
  -3  10  13        1.54       -2.47     14.53 o
  -2  10  13      453.98      449.71     37.36 o
  -1  10  13     1828.21     1740.91     59.57 o
   0  10  13     2934.18     2938.41     85.05 o
   1  10  13      465.59      455.69     34.34 o
   2  10  13      170.46      168.45     23.22 o
   3  10  13      483.45      453.18     36.33 o
   4  10  13     2278.82     2337.13     84.37 o
   5  10  13      335.75      377.46     33.04 o
   6  10  13       29.59       55.39     33.76 o
  -9  11  13        1.95       -1.37     25.24 o
  -8  11  13      302.58      402.68     35.58 o
  -7  11  13      921.40      882.09     51.00 o
  -6  11  13      268.73      245.38     27.54 o
  -5  11  13        0.03      -11.17     15.79 o
  -4  11  13      291.54      285.10     30.07 o
  -3  11  13     1684.58     1713.86     66.47 o
  -2  11  13     2291.95     2284.52     70.48 o
  -1  11  13      752.97      804.09     42.86 o
   0  11  13        0.40      -12.37     15.41 o
   1  11  13      969.74      969.72     50.44 o
   2  11  13     1071.34     1139.68     55.79 o
   3  11  13      421.34      438.13     36.16 o
   4  11  13        1.06       18.98     22.31 o
   5  11  13     1588.36     1723.58    101.17 o
  -8  12  13      199.82      188.65     29.05 o
  -7  12  13       81.65       56.34     20.83 o
  -6  12  13     1834.41     1809.43     83.11 o
  -5  12  13      344.57      306.24     30.01 o
  -4  12  13     2631.86     2737.85     87.53 o
  -3  12  13       77.06       95.87     20.83 o
  -2  12  13      707.63      644.20     34.78 o
  -1  12  13      967.34      962.85     52.19 o
   0  12  13     1918.70     1853.05     72.46 o
   1  12  13      742.77      732.22     51.79 o
   2  12  13      132.93      138.73     23.13 o
   3  12  13      716.06      731.15     46.69 o
   4  12  13     1757.44     1813.66     86.16 o
   5  12  13      317.71      217.01    112.45 o
  -8  13  13       25.35       88.16     50.91 o
  -7  13  13      795.61      833.34     57.88 o
  -6  13  13      458.17      481.63     43.70 o
  -5  13  13      256.39      193.10     25.89 o
  -4  13  13        8.98       25.87     14.15 o
  -3  13  13     3101.13     3187.33     87.41 o
  -2  13  13      461.23      420.63     31.98 o
  -1  13  13       93.25       94.42     19.00 o
   0  13  13       90.10      103.78     23.43 o
   1  13  13     1685.79     1531.75     75.59 o
   2  13  13     1193.97     1159.23     66.70 o
   3  13  13      351.11      384.22     41.00 o
   4  13  13      122.91       69.52     37.80 o
  -7  14  13      130.71      113.50     54.14 o
  -6  14  13     1795.17     1938.05    120.65 o
  -5  14  13       55.89       45.87     20.40 o
  -4  14  13      826.77      906.16     46.65 o
  -3  14  13       21.01        5.39     19.50 o
  -2  14  13      800.03      848.51     45.43 o
  -1  14  13      594.80      564.18     37.38 o
   0  14  13     1069.11     1171.93     66.55 o
   1  14  13      370.43      374.51     39.08 o
   2  14  13      109.67      120.97     25.49 o
   3  14  13      208.94      239.91     40.05 o
  -6  15  13      157.14      229.81     45.77 o
  -5  15  13      151.03      141.18     21.07 o
  -4  15  13        0.19        1.48     16.98 o
  -3  15  13     2174.70     2175.07     82.31 o
  -2  15  13       22.39       16.42     14.95 o
  -1  15  13        1.27      -23.88     16.78 o
   0  15  13      114.70       82.43     21.33 o
   1  15  13     1065.89     1176.86     76.86 o
   2  15  13      526.89      559.45     49.75 o
  -5  16  13        4.24       40.61     26.69 o
  -4  16  13      243.16      266.67     30.19 o
  -3  16  13       66.52       71.25     21.38 o
  -2  16  13     1490.95     1563.45     90.99 o
  -1  16  13       84.37       64.60     26.80 o
   0  16  13      969.78      962.31     62.85 o
   1  16  13       39.86        3.99     32.90 o
  -4  17  13        0.05      -48.41     32.28 o
  -3  17  13     1389.79     1552.90    142.26 o
  -2  17  13      191.87      318.79     53.95 o
  -1  17  13        4.35       26.86     44.24 o
 -10   0  14     1767.35     1898.71    126.97 o
  -8   0  14      143.73      106.40     34.18 o
  -6   0  14     1629.48     1703.91     79.05 o
  -4   0  14     1164.78     1135.53     61.77 o
  -2   0  14     2066.93     2112.18     71.55 o
   0   0  14     4955.00     5366.07    127.92 o
   2   0  14       61.37       29.00     37.03 o
   4   0  14      878.79      780.12     74.52 o
   6   0  14      736.52      728.50    141.13 o
 -10   1  14       34.42        0.74     21.46 o
  -9   1  14      356.16      314.35     38.73 o
  -8   1  14       25.00       38.70     19.91 o
  -7   1  14     1565.25     1341.30     67.73 o
  -6   1  14      153.72      129.91     19.09 o
  -5   1  14      890.80      866.83     44.17 o
  -4   1  14       30.23       35.57     13.51 o
  -3   1  14     5783.26     6040.58    102.10 o
  -2   1  14        3.81        0.47      9.19 o
  -1   1  14      270.53      273.08     18.52 o
   0   1  14      602.97      611.30     28.01 o
   1   1  14     3602.23     3672.32     80.98 o
   2   1  14       43.75       30.91     15.08 o
   3   1  14     2174.87     2138.53     85.02 o
   4   1  14        4.02        1.43     15.55 o
   5   1  14      186.28      243.07     32.54 o
   6   1  14       18.26       -7.40     24.71 o
 -10   2  14     1467.27     1570.42     82.47 o
  -9   2  14      680.85      694.87     64.95 o
  -8   2  14       62.03       30.68     19.11 o
  -7   2  14       39.05       53.05     16.41 o
  -6   2  14     2391.48     2497.62     78.81 o
  -5   2  14        0.49       11.76     13.75 o
  -4   2  14      419.09      417.11     27.29 o
  -3   2  14     1056.79     1012.90     36.73 o
  -2   2  14     5317.32     5434.71     88.63 o
  -1   2  14     2090.97     2000.08     82.10 o
   0   2  14     5877.74     6108.23    104.23 o
   1   2  14      392.74      369.66     25.93 o
   2   2  14       37.12       39.92     15.61 o
   3   2  14        5.88        8.67     14.11 o
   4   2  14      870.03      848.55     55.71 o
   5   2  14       81.38       43.70     21.43 o
   6   2  14      191.26      205.96     35.20 o
 -10   3  14      225.38      208.03     32.92 o
  -9   3  14      624.55      649.13     51.58 o
  -8   3  14      375.84      370.28     37.17 o
  -7   3  14     2625.41     2629.57     97.12 o
  -6   3  14      127.07      130.76     20.30 o
  -5   3  14      242.14      227.10     24.33 o
  -4   3  14      877.42      905.71     39.05 o
  -3   3  14     5198.76     5435.89    101.78 o
  -2   3  14        1.14      -10.24     10.00 o
  -1   3  14       46.34       35.53      9.88 o
   0   3  14     1682.76     1674.73     53.85 o
   1   3  14     3033.75     3093.20     78.13 o
   2   3  14      481.35      449.62     32.80 o
   3   3  14      965.21      942.24     48.35 o
   4   3  14       26.91       21.87     21.37 o
   5   3  14      995.82     1071.44     65.78 o
   6   3  14        5.21        5.22     20.43 o
 -10   4  14     1778.00     1994.34     93.56 o
  -9   4  14     1571.69     1686.71     87.73 o
  -8   4  14      494.52      496.69     43.46 o
  -7   4  14      222.93      206.62     29.76 o
  -6   4  14     4406.04     4683.22    139.00 o
  -5   4  14      322.22      314.81     27.70 o
  -4   4  14     1826.21     1808.95     63.78 o
  -3   4  14      459.18      469.37     25.51 o
  -2   4  14     2325.01     2502.36     90.06 o
  -1   4  14     4261.05     4294.38     82.40 o
   0   4  14     2388.49     2435.90     67.08 o
   1   4  14      269.09      236.20     21.72 o
   2   4  14      580.39      560.07     32.80 o
   3   4  14       63.64       58.57     16.97 o
   4   4  14     1103.56     1179.53     57.13 o
   5   4  14      473.24      486.25     44.62 o
   6   4  14       17.55       43.67     26.56 o
 -10   5  14      134.04       95.01     89.17 o
  -9   5  14      396.25      403.86     41.94 o
  -8   5  14      743.92      730.44     63.55 o
  -7   5  14     2080.34     2154.05    115.24 o
  -6   5  14      186.45      187.45     23.60 o
  -5   5  14     1284.00     1185.08     52.88 o
  -4   5  14     1223.06     1217.57     52.57 o
  -3   5  14     8397.58     8728.05    133.40 o
  -2   5  14      224.30      227.97     18.83 o
  -1   5  14        5.05        8.81     10.64 o
   0   5  14     1040.79      937.66     60.88 o
   1   5  14     3134.04     3151.96     73.52 o
   2   5  14      442.95      383.72     25.32 o
   3   5  14       11.26      -13.41     18.17 o
   4   5  14      325.06      298.52     29.85 o
   5   5  14     1660.60     1653.88     82.55 o
   6   5  14      304.30      230.97     47.50 o
 -10   6  14      846.62      937.09     71.11 o
  -9   6  14      841.01      831.06     51.75 o
  -8   6  14      259.99      226.62     26.90 o
  -7   6  14       78.05       71.39     21.19 o
  -6   6  14     5266.54     5059.37    138.15 o
  -5   6  14     1026.95     1027.37     49.72 o
  -4   6  14     2327.34     2267.68     73.22 o
  -3   6  14       13.89        3.77     13.39 o
  -2   6  14     4044.49     3985.32     90.08 o
  -1   6  14     1114.95     1111.14     43.51 o
   0   6  14     1186.78     1095.33     41.03 o
   1   6  14      117.79      151.74     18.37 o
   2   6  14     2680.48     2708.05     69.98 o
   3   6  14      566.46      545.52     38.96 o
   4   6  14     3123.00     3200.90     98.90 o
   5   6  14        0.58       27.36     31.58 o
 -10   7  14        9.69       41.62     23.67 o
  -9   7  14      341.47      350.85     37.94 o
  -8   7  14      667.21      724.80     78.60 o
  -7   7  14     2988.61     3065.77     96.33 o
  -6   7  14      140.05      144.35     31.11 o
  -5   7  14      878.34      829.46     44.94 o
  -4   7  14      876.91      914.49     41.00 o
  -3   7  14     6655.02     6934.79    183.50 o
  -2   7  14     1477.11     1463.09     66.31 o
  -1   7  14      226.96      173.30     18.45 o
   0   7  14      147.38      129.32     14.86 o
   1   7  14     1935.26     1933.64     57.31 o
   2   7  14      931.37      971.51     45.17 o
   3   7  14       17.14       19.40     13.84 o
   4   7  14      149.56      131.39     26.68 o
   5   7  14     1024.15     1080.54     58.76 o
  -9   8  14      182.03      179.90     29.15 o
  -8   8  14      109.08      117.85     22.50 o
  -7   8  14       65.12      101.18     20.53 o
  -6   8  14     2678.55     2731.24     88.08 o
  -5   8  14      428.09      438.95     31.28 o
  -4   8  14     1032.30      980.15     48.77 o
  -3   8  14      230.98      198.77     23.45 o
  -2   8  14     2807.25     2862.61     94.93 o
  -1   8  14       71.85       60.86     14.86 o
   0   8  14      664.33      654.15     32.82 o
   1   8  14        2.89       13.46     13.18 o
   2   8  14     1324.71     1296.59     53.08 o
   3   8  14      835.57      799.23     42.93 o
   4   8  14     1567.30     1643.94     71.06 o
   5   8  14      243.15      246.93     29.59 o
  -9   9  14       61.27       51.05     29.74 o
  -8   9  14      652.22      714.01     48.13 o
  -7   9  14      513.54      497.64     37.54 o
  -6   9  14       96.98       49.72     17.66 o
  -5   9  14      433.75      443.95     40.51 o
  -4   9  14       92.49       78.77     17.06 o
  -3   9  14     2518.22     2630.34     99.50 o
  -2   9  14     1123.51      981.12     73.77 o
  -1   9  14       59.39       38.61     13.53 o
   0   9  14       68.92       67.84     12.27 o
   1   9  14     2890.05     2922.45     80.82 o
   2   9  14      772.01      745.38     40.97 o
   3   9  14      179.32      197.62     22.59 o
   4   9  14      139.69      130.04     21.08 o
   5   9  14      531.55      524.81     54.37 o
  -9  10  14       70.07       61.56     29.10 o
  -8  10  14        6.70       17.03     22.58 o
  -7  10  14      385.79      428.19     36.19 o
  -6  10  14      875.28      797.57     55.43 o
  -5  10  14     1304.47     1435.78     72.92 o
  -4  10  14      488.89      492.96     33.38 o
  -3  10  14      142.54      113.64     19.25 o
  -2  10  14        5.20       28.13     16.47 o
  -1  10  14      945.68      991.23     46.27 o
   0  10  14       75.69      117.31     21.20 o
   1  10  14      539.84      497.22     37.25 o
   2  10  14      321.56      316.01     27.97 o
   3  10  14     1006.11     1002.92     49.75 o
   4  10  14      822.29      900.86     49.16 o
   5  10  14      657.39      749.56     79.56 o
  -8  11  14      628.90      561.76     54.45 o
  -7  11  14      120.17      130.19     25.56 o
  -6  11  14       14.86       34.17     29.11 o
  -5  11  14       21.58       28.47     26.24 o
  -4  11  14     1034.90     1040.19     48.75 o
  -3  11  14      609.07      587.77     36.48 o
  -2  11  14     1823.44     1627.38     84.21 o
  -1  11  14       94.33       69.92     16.91 o
   0  11  14      172.02      145.85     33.03 o
   1  11  14      262.42      223.91     30.87 o
   2  11  14     1280.02     1307.55     65.59 o
   3  11  14      421.32      386.54     35.55 o
   4  11  14       88.26      119.22     26.59 o
  -8  12  14      140.31      209.77     64.86 o
  -7  12  14      350.14      382.39     44.92 o
  -6  12  14      207.62      259.32     34.27 o
  -5  12  14     2302.27     2318.31    108.95 o
  -4  12  14      169.14      121.85     25.12 o
  -3  12  14      296.21      324.82     28.47 o
  -2  12  14        4.92        5.81     17.71 o
  -1  12  14      506.82      482.76     38.02 o
   0  12  14      582.51      576.33     45.27 o
   1  12  14        0.39       -8.63     20.41 o
   2  12  14        6.48       -3.99     19.38 o
   3  12  14     2350.89     2537.30     91.12 o
   4  12  14      313.74      248.63     46.07 o
  -7  13  14        6.05      -50.67     33.78 o
  -6  13  14      399.57      397.00     41.81 o
  -5  13  14       19.12        0.73     21.30 o
  -4  13  14     1289.99     1280.51     51.90 o
  -3  13  14        1.62        3.25     16.14 o
  -2  13  14     1086.91     1071.82     62.88 o
  -1  13  14        1.43       -1.71     22.33 o
   0  13  14      930.43      869.63     57.97 o
   1  13  14      184.28      218.86     37.65 o
   2  13  14     1492.68     1489.80     78.69 o
   3  13  14      197.36      347.90    115.60 o
  -6  14  14       58.34       18.23     32.98 o
  -5  14  14     2583.95     2755.87    134.70 o
  -4  14  14        7.79       11.26     16.37 o
  -3  14  14       17.91       20.31     15.98 o
  -2  14  14       63.21       74.45     17.82 o
  -1  14  14     2674.39     2725.27     94.56 o
   0  14  14      681.16      736.48     55.17 o
   1  14  14       10.94       -3.99     20.16 o
   2  14  14      378.75      449.96     78.52 o
  -5  15  14       17.61      -32.08     60.05 o
  -4  15  14     2116.99     2020.67     90.78 o
  -3  15  14       30.58       21.75     17.23 o
  -2  15  14     1253.71     1282.24     59.32 o
  -1  15  14        4.88       15.36     20.58 o
   0  15  14     1072.46     1137.17     80.02 o
   1  15  14       96.68      120.93     47.71 o
  -4  16  14      163.67      128.03     36.95 o
  -3  16  14       68.41       13.66     21.74 o
  -2  16  14      421.56      320.20     53.46 o
  -1  16  14     2408.87     2294.21    200.07 o
  -9   0  15      178.67      154.18     40.89 o
  -7   0  15     2343.45     2290.94    159.09 o
  -5   0  15     2431.64     2273.95     94.35 o
  -3   0  15      398.82      440.51     45.78 o
  -1   0  15     3623.62     3729.31    103.90 o
   1   0  15      289.55      262.49     27.07 o
   3   0  15     1012.46      983.82     84.24 o
   5   0  15        1.23      -21.67     25.42 o
 -10   1  15      184.27      147.45     61.72 o
  -9   1  15       51.38       -2.80     25.36 o
  -8   1  15     3185.57     3386.32    118.19 o
  -7   1  15        0.29        2.78     19.58 o
  -6   1  15       13.05        0.25     16.12 o
  -5   1  15       31.26       19.76     12.38 o
  -4   1  15     2576.89     2697.37     72.34 o
  -3   1  15       92.30       92.33     15.30 o
  -2   1  15      689.48      676.95     28.71 o
  -1   1  15       52.92       35.65      9.76 o
   0   1  15      434.39      450.34     24.43 o
   1   1  15      123.99      135.33     17.58 o
   2   1  15      553.07      569.40     42.80 o
   3   1  15       10.63        4.30     13.96 o
   4   1  15     1016.02      986.19     62.02 o
   5   1  15      382.84      409.14     63.15 o
 -10   2  15        1.74      -64.45     56.82 o
  -9   2  15      554.71      573.47     49.12 o
  -8   2  15       89.73      101.64     23.91 o
  -7   2  15     1588.96     1588.91     76.20 o
  -6   2  15       53.19       50.86     20.67 o
  -5   2  15     1306.15     1375.13     57.52 o
  -4   2  15        8.12       -3.87     12.65 o
  -3   2  15     1362.82     1324.20     49.25 o
  -2   2  15     1312.29     1332.53     46.38 o
  -1   2  15     4194.22     4266.93     80.00 o
   0   2  15      768.01      719.95     36.09 o
   1   2  15      188.10      187.54     20.11 o
   2   2  15       75.61      106.51     19.44 o
   3   2  15     1316.58     1311.52     65.99 o
   4   2  15       45.10        1.55     23.18 o
   5   2  15      184.01      185.09     39.59 o
 -10   3  15      163.80      355.53     82.12 o
  -9   3  15       13.26       37.93     32.98 o
  -8   3  15     1661.47     1678.31     81.19 o
  -7   3  15      120.33      109.84     21.30 o
  -6   3  15        1.53       -7.59     14.28 o
  -5   3  15       48.93       33.08     19.92 o
  -4   3  15     3350.84     3319.74     92.23 o
  -3   3  15     1061.43     1091.78     44.47 o
  -2   3  15     1520.88     1536.18     48.21 o
  -1   3  15        2.75       -2.46     11.84 o
   0   3  15     1000.12     1042.67     45.01 o
   1   3  15      426.62      448.60     30.44 o
   2   3  15      995.55      989.00     51.18 o
   3   3  15      256.94      272.69     25.56 o
   4   3  15     1454.67     1416.00     75.06 o
   5   3  15      698.63      620.18     52.75 o
 -10   4  15      266.42      317.22     81.38 o
  -9   4  15     1115.91      984.80     65.00 o
  -8   4  15      678.45      735.69     54.06 o
  -7   4  15      577.73      547.74     38.91 o
  -6   4  15        7.00      -12.20     15.76 o
  -5   4  15     1990.26     1953.38     70.29 o
  -4   4  15       68.33       55.16     15.40 o
  -3   4  15      199.46      237.08     22.13 o
  -2   4  15     3671.47     3622.73    118.72 o
  -1   4  15     3289.02     3467.30     77.81 o
   0   4  15      937.30      948.97     42.27 o
   1   4  15       22.15       19.87     21.17 o
   2   4  15      352.51      331.21     30.26 o
   3   4  15     2500.84     2474.02     76.09 o
   4   4  15       64.01       48.54     19.67 o
   5   4  15       38.13       25.50     32.30 o
  -9   5  15       90.12       90.24     31.96 o
  -8   5  15     2325.44     2294.56     96.54 o
  -7   5  15      538.58      632.43     42.03 o
  -6   5  15      289.45      270.53     27.29 o
  -5   5  15      369.89      314.74     29.67 o
  -4   5  15     3090.72     3097.35     89.83 o
  -3   5  15     1135.32     1262.93     58.25 o
  -2   5  15      605.60      633.76     34.96 o
  -1   5  15      322.11      296.66     23.57 o
   0   5  15     2910.67     2888.01     77.36 o
   1   5  15     1693.56     1661.12     64.69 o
   2   5  15     1285.28     1298.30     52.82 o
   3   5  15       56.00       58.64     17.66 o
   4   5  15     1017.45     1061.11     64.82 o
   5   5  15      698.79      732.62     65.93 o
  -9   6  15      321.65      319.08     53.34 o
  -8   6  15       10.98       11.92     19.55 o
  -7   6  15     1187.54     1214.38     67.80 o
  -6   6  15      594.30      593.04     40.31 o
  -5   6  15     3988.67     4080.04    107.65 o
  -4   6  15        0.77       -7.21     15.12 o
  -3   6  15       12.58       14.69     14.39 o
  -2   6  15     2793.38     2845.43     86.19 o
  -1   6  15     2591.17     2532.31     78.82 o
   0   6  15      675.24      673.04     36.35 o
   1   6  15      232.31      267.86     24.83 o
   2   6  15      270.42      258.13     28.07 o
   3   6  15     4444.03     4675.65    122.27 o
   4   6  15       20.63       31.14     23.59 o
   5   6  15       67.39       53.13     32.90 o
  -9   7  15      175.63      222.11     44.72 o
  -8   7  15     1879.59     2005.93     91.16 o
  -7   7  15      308.16      330.12     37.52 o
  -6   7  15      440.65      368.84     45.79 o
  -5   7  15      497.39      482.50     36.08 o
  -4   7  15     1938.37     1958.72    110.37 o
  -3   7  15     1444.13     1494.92     67.38 o
  -2   7  15      546.51      509.51     36.98 o
  -1   7  15        3.35       -8.85     15.66 o
   0   7  15     3799.37     4163.05     96.72 o
   1   7  15      439.64      427.91     31.68 o
   2   7  15     1019.38     1042.42     48.18 o
   3   7  15       14.56      -14.92     19.88 o
   4   7  15      885.33      809.35     50.83 o
   5   7  15      735.99      787.14    115.24 o
  -9   8  15      159.35      125.90     35.38 o
  -8   8  15      229.63      218.55     28.95 o
  -7   8  15     1374.84     1374.53     65.43 o
  -6   8  15     1776.59     1703.82     79.11 o
  -5   8  15     2918.85     3072.02    107.88 o
  -4   8  15        8.72       16.94     16.09 o
  -3   8  15       58.34       65.42     16.45 o
  -2   8  15      799.13      860.82     52.05 o
  -1   8  15     1276.11     1213.99     62.84 o
   0   8  15       62.62       79.34     15.10 o
   1   8  15      186.90      157.83     20.54 o
   2   8  15      467.99      448.79     33.14 o
   3   8  15     2660.33     2516.51     88.58 o
   4   8  15      471.58      451.71     39.62 o
  -8   9  15      959.09      918.46     61.51 o
  -7   9  15      280.81      301.94     33.31 o
  -6   9  15      154.39      157.19     29.96 o
  -5   9  15      337.53      349.80     37.53 o
  -4   9  15     1150.08     1131.66     63.63 o
  -3   9  15     1229.97     1171.40     55.87 o
  -2   9  15      367.83      334.63     34.41 o
  -1   9  15        8.79       -4.78     17.60 o
   0   9  15     1366.80     1516.14     58.21 o
   1   9  15      446.82      513.13     34.06 o
   2   9  15     1428.27     1368.66     59.49 o
   3   9  15        7.54       29.39     15.92 o
   4   9  15       44.50      102.67     37.02 o
  -8  10  15      159.68      237.42     45.59 o
  -7  10  15      833.73      901.04     67.42 o
  -6  10  15     1800.54     1881.12     87.99 o
  -5  10  15      906.08      863.71     51.50 o
  -4  10  15      145.77       72.92     23.05 o
  -3  10  15        0.51       -3.85     14.44 o
  -2  10  15      327.76      292.80     31.81 o
  -1  10  15      420.34      415.12     38.39 o
   0  10  15      102.73       56.72     21.41 o
   1  10  15      132.95      110.39     20.52 o
   2  10  15      701.05      694.18     41.84 o
   3  10  15      936.13      918.06     48.86 o
   4  10  15      847.24      863.61     77.38 o
  -7  11  15      880.56      742.75     82.27 o
  -6  11  15       24.80       23.23     22.73 o
  -5  11  15      474.49      434.32     37.07 o
  -4  11  15      392.50      312.29     35.39 o
  -3  11  15      758.57      775.88     47.57 o
  -2  11  15      104.91      112.84     27.60 o
  -1  11  15      851.73      849.79     50.58 o
   0  11  15       75.77       75.79     18.01 o
   1  11  15     1681.99     1571.72     68.77 o
   2  11  15      502.25      501.47     40.73 o
   3  11  15      121.77       75.39     22.12 o
  -7  12  15      637.33      744.06    120.01 o
  -6  12  15     1472.81     1247.19    104.34 o
  -5  12  15      374.04      402.20     36.56 o
  -4  12  15      251.42      243.11     31.30 o
  -3  12  15       43.71        2.50     15.90 o
  -2  12  15      856.58      730.78     52.06 o
  -1  12  15      286.94      272.41     29.84 o
   0  12  15       10.40       28.50     19.96 o
   1  12  15       13.68       33.89     21.54 o
   2  12  15     2230.87     1988.15    106.93 o
  -6  13  15       60.55       81.41     45.82 o
  -5  13  15      167.90      193.88     31.47 o
  -4  13  15      338.00      308.55     29.88 o
  -3  13  15     1040.94     1065.95     57.65 o
  -2  13  15      170.72      202.65     37.09 o
  -1  13  15      443.57      394.92     36.09 o
   0  13  15        2.51        7.45     18.41 o
   1  13  15     2089.35     1937.71    105.82 o
   2  13  15        8.94      -34.10     46.96 o
  -5  14  15       48.25       49.60     27.68 o
  -4  14  15      512.58      634.29    134.48 o
  -3  14  15      111.44      134.23     40.41 o
  -2  14  15     1309.96     1252.95    139.40 o
  -1  14  15      196.08      106.26     34.88 o
   0  14  15      140.70      104.99     39.09 o
  -3  15  15     1094.24     1102.12     95.48 o
  -2  15  15      255.70      237.92     72.15 o
  -1  15  15      523.51      402.75     86.68 o
  -8   0  16       68.46       41.93     29.95 o
  -6   0  16     2420.52     2809.63    145.23 o
  -4   0  16      622.28      630.73     50.17 o
  -2   0  16     4051.74     4404.46    146.03 o
   0   0  16       77.62       59.37     19.06 o
   2   0  16     2018.34     1903.85    116.50 o
   4   0  16      218.30      188.89     56.76 o
  -9   1  16     1501.98     1506.62     81.18 o
  -8   1  16      107.49       98.94     31.69 o
  -7   1  16      371.67      397.70     39.72 o
  -6   1  16        2.69        1.85     17.75 o
  -5   1  16     3902.72     4190.30    117.15 o
  -4   1  16        5.69       -3.08     13.55 o
  -3   1  16     4026.39     4146.67     99.84 o
  -2   1  16       87.76       73.24     14.84 o
  -1   1  16      374.36      343.24     22.15 o
   0   1  16        3.95        9.52     10.16 o
   1   1  16      619.60      647.93     37.98 o
   2   1  16      123.29      129.46     23.63 o
   3   1  16     1316.13     1300.21     76.69 o
   4   1  16      134.69       98.68     25.34 o
  -9   2  16      236.72      206.90     35.89 o
  -8   2  16      101.19      107.98     25.45 o
  -7   2  16       46.79       23.67     19.62 o
  -6   2  16     2810.06     2821.18    102.96 o
  -5   2  16      315.62      297.09     29.20 o
  -4   2  16       21.96       15.92     16.17 o
  -3   2  16      312.38      292.41     25.08 o
  -2   2  16     3705.35     4055.38     94.19 o
  -1   2  16       17.78       20.98     11.08 o
   0   2  16      150.20      148.63     18.03 o
   1   2  16       38.12        1.47     13.34 o
   2   2  16     1739.25     1879.51     73.23 o
   3   2  16      358.81      370.34     34.31 o
   4   2  16      269.49      286.47     35.14 o
  -9   3  16      828.44     1026.37     93.27 o
  -8   3  16        9.55       23.72     21.09 o
  -7   3  16      801.63      761.21     54.47 o
  -6   3  16       12.90       24.29     20.39 o
  -5   3  16     1000.84      996.32     51.04 o
  -4   3  16      458.26      544.30     37.73 o
  -3   3  16     1739.67     1922.26     62.10 o
  -2   3  16      979.10      955.38     49.77 o
  -1   3  16      929.04      917.51     46.99 o
   0   3  16        3.47        2.72     11.98 o
   1   3  16     2259.00     2306.79     78.78 o
   2   3  16       97.25      115.40     22.19 o
   3   3  16      113.63       98.34     21.02 o
   4   3  16      312.29      311.47     39.19 o
  -9   4  16      304.80      326.40     56.44 o
  -8   4  16        2.87        5.87     19.63 o
  -7   4  16       39.71       25.65     15.93 o
  -6   4  16     1684.28     1666.07     68.55 o
  -5   4  16      138.30      152.78     22.76 o
  -4   4  16      295.68      274.33     27.34 o
  -3   4  16        9.40       18.36     17.64 o
  -2   4  16     2027.01     2172.04     67.35 o
  -1   4  16      555.44      598.34     35.83 o
   0   4  16      305.92      331.62     26.69 o
   1   4  16      123.80      160.91     23.53 o
   2   4  16     1660.16     1602.22     60.82 o
   3   4  16      505.29      561.25     41.63 o
   4   4  16      282.76      259.72     41.65 o
  -9   5  16      764.21      875.33    115.64 o
  -8   5  16       71.01       68.56     24.33 o
  -7   5  16     1373.02     1389.46     75.48 o
  -6   5  16       81.93       63.69     18.43 o
  -5   5  16      209.98      203.65     24.91 o
  -4   5  16     1158.50     1211.73     68.97 o
  -3   5  16     1939.85     2035.20     84.26 o
  -2   5  16      949.60      865.41     47.31 o
  -1   5  16      466.98      473.44     32.15 o
   0   5  16       34.08       41.68     13.79 o
   1   5  16     3910.50     4120.14    109.93 o
   2   5  16        1.70      -22.54     19.20 o
   3   5  16       27.99       39.91     18.76 o
   4   5  16      458.62      489.27     53.95 o
  -9   6  16      132.92       95.35     41.14 o
  -8   6  16        0.88      -16.39     32.04 o
  -7   6  16      382.77      435.99     42.23 o
  -6   6  16     1742.83     1759.02     78.27 o
  -5   6  16      289.94      317.38     30.63 o
  -4   6  16     1176.33     1082.81     61.94 o
  -3   6  16      754.80      675.23     49.76 o
  -2   6  16     1025.13      974.40     50.91 o
  -1   6  16      865.07      854.75     53.84 o
   0   6  16      694.71      803.67     41.13 o
   1   6  16        7.73        3.76     16.59 o
   2   6  16     1399.58     1424.23     64.39 o
   3   6  16      282.52      202.91     26.96 o
   4   6  16      530.89      609.61     60.71 o
  -8   7  16      750.25      821.56     81.80 o
  -7   7  16     1179.50     1174.98     82.85 o
  -6   7  16       89.16      105.91     23.81 o
  -5   7  16        5.28        7.83     17.06 o
  -4   7  16     1131.83     1142.23     64.06 o
  -3   7  16      228.85      211.92     27.68 o
  -2   7  16      275.86      283.52     30.09 o
  -1   7  16     1968.33     1741.35     76.98 o
   0   7  16       26.20       29.52     19.66 o
   1   7  16     4006.75     4168.38    112.46 o
   2   7  16        4.03        1.32     18.28 o
   3   7  16      112.34       98.02     20.68 o
   4   7  16      437.69      551.12     72.23 o
  -8   8  16        0.86       22.85     27.00 o
  -7   8  16     1370.61     1255.00     73.56 o
  -6   8  16     1145.80     1007.08     72.05 o
  -5   8  16      539.00      535.48     46.49 o
  -4   8  16      633.60      562.86     55.38 o
  -3   8  16      375.23      389.00     38.23 o
  -2   8  16      612.68      622.54     42.42 o
  -1   8  16      441.19      417.16     46.97 o
   0   8  16      166.23      136.76     30.83 o
   1   8  16      107.90      160.79     26.13 o
   2   8  16     1471.92     1352.59     64.05 o
   3   8  16      241.35      325.88     37.70 o
  -7   9  16     1544.83     1575.24     94.07 o
  -6   9  16       48.68       68.17     26.58 o
  -5   9  16        2.08       -9.16     25.29 o
  -4   9  16      908.05      883.94     73.37 o
  -3   9  16      238.90      259.06     33.17 o
  -2   9  16      558.43      529.12     40.18 o
  -1   9  16      284.22      279.50     45.60 o
   0   9  16     1270.66     1345.22     71.39 o
   1   9  16     1751.40     1757.79     72.05 o
   2   9  16      255.74      303.77     32.05 o
   3   9  16      142.51      123.58     24.27 o
  -7  10  16     1686.18     2016.96    135.05 o
  -6  10  16      920.02      898.09     61.49 o
  -5  10  16      524.61      435.12     48.10 o
  -4  10  16        1.09      -41.10     30.72 o
  -3  10  16      610.90      625.76     49.43 o
  -2  10  16     1148.21     1180.68     65.58 o
  -1  10  16      566.74      695.91     51.47 o
   0  10  16       37.89       54.01     19.60 o
   1  10  16      222.83      268.57     35.38 o
   2  10  16      492.95      461.15     44.39 o
  -6  11  16       18.62       52.58     27.68 o
  -5  11  16      463.50      447.29     44.08 o
  -4  11  16      613.54      583.73     49.11 o
  -3  11  16      284.51      270.87     52.87 o
  -2  11  16      499.09      473.41     43.16 o
  -1  11  16       78.71      104.27     24.04 o
   0  11  16     2215.83     2418.95     99.39 o
   1  11  16       55.24       82.39     41.66 o
   2  11  16      461.98      538.28     54.30 o
  -5  12  16      494.53      610.27     71.64 o
  -4  12  16       18.19       54.96     47.38 o
  -3  12  16      680.93      705.13     47.87 o
  -2  12  16      371.42      438.95     72.18 o
  -1  12  16      409.58      461.05     51.12 o
   0  12  16        5.57      -11.95     29.43 o
   1  12  16      428.90      418.22     63.00 o
  -4  13  16      615.45      601.12    107.42 o
  -3  13  16      436.98      465.67     63.46 o
  -2  13  16       37.92      122.50     51.20 o
  -1  13  16       70.67      123.28     51.41 o
   0  13  16     2276.63     2228.20    200.87 o
  -7   0  17     4357.03     4820.69    208.31 o
  -5   0  17      867.11      849.92     79.10 o
  -3   0  17     2527.85     2845.00    127.88 o
  -1   0  17      518.41      485.06     59.51 o
   1   0  17     1665.00     1722.00     90.77 o
   3   0  17     1926.90     2042.87    195.34 o
  -8   1  17      966.43      972.97     73.76 o
  -7   1  17      117.85       60.00     22.62 o
  -6   1  17     1703.15     1685.97     81.28 o
  -5   1  17      123.47      109.02     20.06 o
  -4   1  17     6427.44     6566.44    176.20 o
  -3   1  17      196.85      201.71     23.10 o
  -2   1  17        1.84        5.50     13.93 o
  -1   1  17       42.39       57.92     16.65 o
   0   1  17     1552.33     1574.93     59.78 o
   1   1  17       26.34       43.69     15.58 o
   2   1  17       90.24       56.57     19.57 o
   3   1  17        2.25       22.27     25.74 o
   4   1  17      927.45     1152.19    100.82 o
  -8   2  17       38.76        6.44     23.83 o
  -7   2  17     2424.93     2322.36     98.78 o
  -6   2  17      119.40      141.47     29.68 o
  -5   2  17      635.63      618.12     42.02 o
  -4   2  17       27.46       39.94     16.98 o
  -3   2  17     2616.83     2690.76     77.43 o
  -2   2  17        6.83       17.80     14.11 o
  -1   2  17     1270.14     1215.90     57.20 o
   0   2  17       15.48       14.43     12.42 o
   1   2  17     1005.09     1056.79     50.31 o
   2   2  17      223.00      252.75     30.46 o
   3   2  17      943.80      838.98     51.80 o
  -8   3  17     1337.04     1436.35     91.66 o
  -7   3  17       13.85       37.96     21.10 o
  -6   3  17      407.85      415.54     35.47 o
  -5   3  17       99.87       91.78     18.45 o
  -4   3  17     2177.04     2246.46     79.28 o
  -3   3  17      349.96      323.62     35.68 o
  -2   3  17       40.11       33.73     14.34 o
  -1   3  17      107.28      106.30     19.32 o
   0   3  17     1573.52     1617.96     61.08 o
   1   3  17       24.47       37.93     16.85 o
   2   3  17       93.72       78.83     18.17 o
   3   3  17      207.05      178.03     33.30 o
  -8   4  17       86.54       51.18     41.57 o
  -7   4  17     1417.39     1542.33     80.67 o
  -6   4  17       21.89       23.90     17.69 o
  -5   4  17      300.64      309.11     30.75 o
  -4   4  17       17.95        0.80     18.38 o
  -3   4  17     1735.03     1691.90     78.13 o
  -2   4  17       30.53       49.88     21.47 o
  -1   4  17     1976.43     1975.06     67.36 o
   0   4  17       21.82       33.30     16.54 o
   1   4  17      237.55      224.06     26.10 o
   2   4  17      549.23      570.02     41.61 o
   3   4  17     1228.66     1183.97     86.75 o
  -8   5  17     1260.96     1335.64    142.70 o
  -7   5  17       11.52      -40.33     26.89 o
  -6   5  17       23.77       21.57     15.99 o
  -5   5  17      331.33      381.50     38.08 o
  -4   5  17     1066.96     1106.34     64.39 o
  -3   5  17      492.24      505.01     43.91 o
  -2   5  17        0.38       -6.01     21.96 o
  -1   5  17       79.81       80.80     18.19 o
   0   5  17     1553.12     1507.90     64.91 o
   1   5  17      143.13       68.55     18.04 o
   2   5  17      259.97      275.45     31.00 o
   3   5  17      232.63      147.06     28.63 o
  -8   6  17      254.62      187.20     56.32 o
  -7   6  17      437.08      462.46     44.60 o
  -6   6  17      503.75      556.35     48.01 o
  -5   6  17       17.34       -3.85     21.33 o
  -4   6  17        0.72      -29.13     19.42 o
  -3   6  17     1007.52      936.86     59.61 o
  -2   6  17      117.55       97.42     31.48 o
  -1   6  17      903.19      888.95     50.68 o
   0   6  17       31.40       26.86     17.02 o
   1   6  17      136.58      107.40     20.34 o
   2   6  17      956.37      910.15     53.38 o
   3   6  17     1189.07     1143.62     94.66 o
  -7   7  17        6.15      -34.71     62.03 o
  -6   7  17       14.78        3.29     20.07 o
  -5   7  17     1181.34     1164.16     67.51 o
  -4   7  17      193.22      247.36     33.04 o
  -3   7  17      672.30      701.90     79.27 o
  -2   7  17      101.85       71.82     26.73 o
  -1   7  17      289.41      317.95     31.09 o
   0   7  17     2026.57     1950.62     98.43 o
   1   7  17      207.64      178.77     29.69 o
   2   7  17      717.45      694.95     51.66 o
  -7   8  17       94.98      119.25     38.08 o
  -6   8  17      740.49      712.26     54.89 o
  -5   8  17        0.99       15.46     23.72 o
  -4   8  17      182.23      218.78     31.88 o
  -3   8  17     1391.86     1295.76     71.30 o
  -2   8  17     2689.57     2605.11    102.44 o
  -1   8  17      897.75      945.24     59.26 o
   0   8  17       15.61       37.24     22.42 o
   1   8  17      109.50       15.33     32.09 o
   2   8  17      582.44      596.63     48.29 o
  -6   9  17        9.32      -11.99     37.47 o
  -5   9  17     1009.00     1134.75     69.01 o
  -4   9  17       78.47       70.32     21.35 o
  -3   9  17      294.57      310.16     36.81 o
  -2   9  17      121.13      115.55     46.76 o
  -1   9  17     1079.47     1147.66     77.87 o
   0   9  17     1198.79     1177.14     78.32 o
   1   9  17     1138.37     1151.45     96.27 o
  -5  10  17       99.86      119.68     29.97 o
  -4  10  17      399.21      379.53     40.91 o
  -3  10  17      590.97      525.85     47.14 o
  -2  10  17     2558.87     2879.22    129.96 o
  -1  10  17      427.55      467.65     52.18 o
   0  10  17        3.08       27.82     34.51 o
   1  10  17      150.34      104.04     99.30 o
  -4  11  17      614.38      788.21    114.52 o
  -2  11  17       90.13       75.63     42.36 o
  -1  11  17     2441.86     2334.96    196.70 o
   0  11  17      694.50     1002.78    130.14 o
  -6   0  18     2699.52     2745.54    153.33 o
  -4   0  18       45.91       84.19     33.97 o
  -2   0  18     2800.26     2755.75    154.71 o
   0   0  18       45.47       60.22     28.27 o
   2   0  18     2593.96     2541.14    119.74 o
  -7   1  18       62.51       62.66     29.11 o
  -6   1  18      102.82       51.77     34.11 o
  -5   1  18     1949.16     2012.22     89.29 o
  -4   1  18        0.09        1.57     15.95 o
  -3   1  18      803.70      766.26     46.45 o
  -2   1  18        0.19       12.17     17.15 o
  -1   1  18     1378.39     1307.98     75.72 o
   0   1  18      121.17       87.23     23.85 o
   1   1  18      366.10      344.61     31.10 o
   2   1  18       32.68       33.19     20.30 o
  -7   2  18      114.05      113.24     57.54 o
  -6   2  18     1949.78     2037.19     92.06 o
  -5   2  18       26.34       -4.80     20.32 o
  -4   2  18        1.57       -1.81     18.67 o
  -3   2  18       65.56       77.40     20.14 o
  -2   2  18     1122.84     1196.06     57.94 o
  -1   2  18      121.41       96.14     20.91 o
   0   2  18      294.58      310.18     35.80 o
   1   2  18      130.46      104.18     20.74 o
   2   2  18     2395.40     2448.21    100.33 o
  -7   3  18        1.64      -41.88     36.95 o
  -6   3  18      119.36       69.57     25.18 o
  -5   3  18     1575.07     1470.87     79.07 o
  -4   3  18        0.54       12.72     18.80 o
  -3   3  18      301.34      284.55     38.80 o
  -2   3  18        7.41       -8.38     18.45 o
  -1   3  18     1399.41     1312.76     61.87 o
   0   3  18       46.28       52.27     19.94 o
   1   3  18      765.43      726.02     61.49 o
   2   3  18       36.00       41.03     18.46 o
  -7   4  18      508.86      422.30     85.50 o
  -6   4  18      638.83      654.40     51.15 o
  -5   4  18       10.97       -3.45     19.28 o
  -4   4  18      147.47      183.12     27.90 o
  -3   4  18       25.18       28.03     18.30 o
  -2   4  18      919.66      846.09     57.32 o
  -1   4  18      189.17      165.69     39.09 o
   0   4  18      151.24      141.97     20.19 o
   1   4  18      203.55      160.02     31.66 o
   2   4  18     1363.70     1375.24     73.54 o
  -6   5  18      388.36      476.52     54.41 o
  -5   5  18     1087.17     1080.12     66.75 o
  -4   5  18       64.05       39.68     21.49 o
  -3   5  18       34.60       28.35     19.06 o
  -2   5  18      254.71      208.41     31.16 o
  -1   5  18      888.42      846.12     57.74 o
   0   5  18      138.17      125.52     22.25 o
   1   5  18      485.48      442.56     58.88 o
  -6   6  18       23.85       16.03     27.73 o
  -5   6  18      126.16      132.37     28.69 o
  -4   6  18      987.88      982.22     63.63 o
  -3   6  18      244.95      278.59     34.59 o
  -2   6  18      602.46      586.09     48.58 o
  -1   6  18       21.97        9.26     28.10 o
   0   6  18       11.18        1.84     17.27 o
   1   6  18      351.60      339.74     53.41 o
  -6   7  18      390.20      373.54     75.83 o
  -5   7  18      563.31      533.19     55.23 o
  -4   7  18      783.38      841.88     60.41 o
  -3   7  18       41.94       30.91     26.98 o
  -2   7  18       46.10       31.12     28.90 o
  -1   7  18      638.30      487.25     53.25 o
   0   7  18      306.88      209.14     41.98 o
   1   7  18      219.42      248.67     83.92 o
  -5   8  18      212.21      183.49     43.13 o
  -4   8  18      725.84      681.36     67.13 o
  -3   8  18     1552.37     1493.08     91.15 o
  -2   8  18      627.30      555.45     56.56 o
  -1   8  18      514.35      426.44     88.36 o
   0   8  18        0.03       83.55     39.54 o
  -4   9  18     1984.76     1818.12    181.30 o
  -3   9  18        0.30       18.45     30.73 o
  -2   9  18        1.19      -99.29     66.20 o
  -1   9  18      858.62      995.31    132.84 o
  -5   0  19       56.58       56.94     34.45 o
  -3   0  19     2174.78     2145.57    159.35 o
  -1   0  19       53.31       35.29     33.13 o
  -6   1  19      487.58      441.34    142.84 o
  -5   1  19        1.12       17.97     42.06 o
  -4   1  19     1092.15     1042.80     91.66 o
  -3   1  19        0.26       23.46     22.94 o
  -2   1  19      492.22      492.34     44.55 o
  -1   1  19        7.01       -6.68     21.39 o
   0   1  19     1810.12     1951.24     91.86 o
  -6   2  19      129.16      189.50     42.21 o
  -5   2  19       14.03      -52.26     52.78 o
  -4   2  19        1.39       21.87     24.65 o
  -3   2  19     1778.57     1774.15    110.60 o
  -2   2  19      142.10      159.97     33.88 o
  -1   2  19       29.17       33.02     17.92 o
   0   2  19      319.38      311.23     43.32 o
  -5   3  19       11.39       14.02     38.33 o
  -4   3  19     1052.56     1174.87     79.08 o
  -3   3  19      189.00      240.24     38.02 o
  -2   3  19      835.46      951.18     71.01 o
  -1   3  19       96.24       58.72     61.57 o
   0   3  19     1746.09     1760.52    121.56 o
  -5   4  19       18.05       43.34     37.14 o
  -4   4  19       12.87        5.23     24.23 o
  -3   4  19     1807.45     1623.51    143.87 o
  -2   4  19      179.50      186.01     40.74 o
  -1   4  19        8.66       -2.29     21.71 o
   0   4  19      468.27      328.86     54.26 o
  -4   5  19      832.45      817.65     66.55 o
  -3   5  19       22.24       -4.94     26.07 o
  -2   5  19      581.57      605.77     57.18 o
  -1   5  19       20.83      -69.74     69.77 o
  -3   6  19     1388.18     1470.56     90.55 o
  -2   6  19       63.48       37.40     38.92 o
 
